# Supplementary material for: Tetrapod distribution and temperature rise during the Permian–Triassic mass extinction
Source: Proc Biol Sci. 2018 Jan 10;285(1870):20172331. doi: 10.1098/rspb.2017.2331 (PMC5784198; doi:10.1098/rspb.2017.2331)
Supplement: Dataset [file rspb20172331supp1.xlsx]

## Sheet: Index
Supplementary data
CONTENTS
1. Middle Permian ichnological records
2. Late Permian ichnological records
3. Early Triassic ichnological records
4. Middle Triassic ichnological records
5. Palaeolatitudes occupied through time
6. Triassic detail of distribution of skeletal records
7. Occupancy of palaeolatitudinal belts
8. Formations - ages and palaeocoordinates of fossiliferous formations
9. Geodynamics - palaeocoordinates of world regions through the Middle Permian to Middle Triassic

## Sheet: 1. Middle Permian
Taxon/Ichnotaxon	Nomenclatural History	Epoch	Stage	Formation	Locality	Region	Prsent-day coordinates	Palaeo latitude	Palaeo longitude	References	Inferred trackmaker	Average dimensions (PES track length)	Average dimensions (MANUS track length)	Manus Pace Angulation	Pes Pace Angulation
"Chelichnus"		Guadalupian	Wordian or younger	Pradinaux Formation	Bas-Argens Basin	SW Provence, France	43°28'3.53"N 6°14'15.34"E	43.4675N 6.2375	7.02	Gand et al., 1995	Dycinodonts
Hyloidichnus		Guadalupian	Wordian or younger	Pradinaux Formation	Bas-Argens Basin	SW Provence, France	43°28'3.53"N 6°14'15.34"E	43.4675N 6.2375	7.02	Gand et al., 1996	Captorhinida
Lunaepes		Guadalupian	Wordian or younger	Pradinaux Formation	Bas-Argens Basin	SW Provence, France	43°28'3.53"N 6°14'15.34"E	43.4675N 6.2375	7.02	Gand et al., 1997	Therapsida, Therocephalia
Planipes		Guadalupian	Wordian or younger	Pradinaux Formation	Bas-Argens Basin	SW Provence, France	43°28'3.53"N 6°14'15.34"E	43.4675N 6.2375	7.02	Gand et al., 1998	Titanosuchia
Pseudosynaptichnium		Guadalupian	Wordian or younger	Pradinaux Formation	Bas-Argens Basin	SW Provence, France	43°28'3.53"N 6°14'15.34"E	43.4675N 6.2375	7.02	Gand et al., 1999	Non-dinosauromorpha Archosarus
Tambachichnium		Guadalupian	Wordian or younger	Pradinaux Formation	Bas-Argens Basin	SW Provence, France	43°28'3.53"N 6°14'15.34"E	43.4675N 6.2375	7.02	Gand et al., 2000	?Basal Neodipasida
Varanopus		Guadalupian	Wordian or younger	Pradinaux Formation	Bas-Argens Basin	SW Provence, France	43°28'3.53"N 6°14'15.34"E	43.4675N 6.2375	7.02	Gand et al., 2001	Basal Neodipasida
Chelichnus		Guadalupian	Roadian?/Wordian? or younger	Areniscas Atigradas Member of the Yaci- miento Los Reyunos Formation	Mendoza Province	Mendoza Province, Argentina	33°11'5.19"S 66°29'20.46"O	33.1886S 66.4889O	-43.78	Melchor, 2001	Dycinodonts

## Sheet: 2. Late Permian
Taxon/Ichnotaxon	Epoch	Stage	Formation	Locality	Region	Present-day coordinates	Present-day coordinates	Palaeo latitude	Palaeo longitude	References	Inferred trackmaker	Average dimensions (PES track length)	Average dimensions (MANUS track length)	Manus Pace Angulation	Pes Pace Angulation
Sukhonopus primus	Late Permian	Upper Tatarian	Severodvinian	Sukhona River, Poldarsa	Vologda Region, Russia	60.590812, 45.505059	60.590812 N 45.505059 E	37.0	35.5	Gubin et al., 2003	Pareiasaurian	210			74.5
Sukhonopus primus	Late Permian	Upper Tatarian	Severodvinian	Sukhona River, Poldarsa	Vologda Region, Russia	60.590812, 45.505059	60.590812 N 45.505059 E	37.0	35.6	Gubin et al., 2003	Pareiasaurian	170			85
Brontopus giganteus	Late Permian	Changsingian	Vyatkian Gorizont	Boyevaya Gora	Orenburg region, Russia	51.29 N, 54.90 E	51.29 N 54.90 E	35.0	48.8	Surkov et al., 2007	Pareiasauria	175
Anthichnium isp.	Late Tatarian	Severodvinskian (North Dvina) Gorizont		Kulchumovo	Southern Pre-Urals, Russia	51°52'42.5"N 56°16'35.7"E	51.8783 N 56.2764 E	34.5	49.4	Tverdokhlebov et al., 1997	Small temnospondyl	10	6		90
Chelichnus megacheirus	Late Permian	Wuchapingian	Hopeman Sandstone Formation	Elgin	Scotland	57°38′50.14″N 3°18′21.97″W	57.70414723 N -3.33984375 W	23.3		Benton & Walker, 1985		40
Chelichnus megacheirus	Late Permian	Wuchapingian	Hopeman Sandstone Formation	Elgin	Scotland	57°38′50.14″N 3°18′21.97″W	57.70414723 N -3.33984375 W	23.3		Benton & Walker, 1985	Dycinodonts	90
Chelichnus megacheirus	Late Permian	Wuchapingian	Hopeman Sandstone Formation	Elgin	Scotland	57°38′50.14″N 3°18′21.97″W	57.70414723 N -3.33984375 W	23.3		Benton & Walker, 1985	Dycinodonts	170
Chelichnus megacheirus	Late Permian	Wuchapingian	Hopeman Sandstone Formation	Elgin	Scotland	57°38′50.14″N 3°18′21.97″W	57.70414723 N -3.33984375 W	23.3		Benton & Walker, 1985	Dycinodonts	150
Rhynchosauroides kuletae	Late Permian	Changsingian	Tumlin Sandstone	Holy Cross Mountains	Poland	50°57'45.1"N 20°33'45.4"E	50.9625 N 20.5625 E	22.8	28.9	Ptaszyński and Niedźwiedzki 2004	Basal Neodipasida	60			114
Palmichnus lacertoides	Late Permian	Changsingian	Tumlin Sandstone	Holy Cross Mountains	Poland	50°57'45.1"N 20°33'45.4"E	50.9625 N 20.5625 E	22.8	28.10	Ptaszyński and Niedźwiedzki 2004		55	34	94	100
Paradoxichnium temlinense	Late Permian	Changsingian	Tumlin Sandstone	Holy Cross Mountains	Poland	50°57'45.1"N 20°33'45.4"E	50.9625 N 20.5625 E	22.8	28.11	Ptaszyński and Niedźwiedzki 2004		50	40	150	112
Phalangichnus gradzinskii	Late Permian	Changsingian	Tumlin Sandstone	Holy Cross Mountains	Poland	50°57'45.1"N 20°33'45.4"E	50.9625 N 20.5625 E	22.8	28.12	Ptaszyński and Niedźwiedzki 2004		50	33		100
Phalangichnus gagoli	Late Permian	Changsingian	Tumlin Sandstone	Holy Cross Mountains	Poland	50°57'45.1"N 20°33'45.4"E	50.9625 N 20.5625 E	22.8	28.13	Ptaszyński and Niedźwiedzki 2004		40	24		100
Varanopus aff. Microdactylus	Late Permian	Changsingian	Tumlin Sandstone	Holy Cross Mountains	Poland	50°57'45.1"N 20°33'45.4"E	50.9625 N 20.5625 E	22.8	28.14	Ptaszyński and Niedźwiedzki 2004	Basal Neodipasida	24			100
Chelichnus cf. duncani	Late Permian	Changsingian	Tumlin Sandstone	Holy Cross Mountains	Poland	50°57'45.1"N 20°33'45.4"E	50.9625 N 20.5625 E	22.8	28.15	Ptaszyński and Niedźwiedzki 2004	Therapsida	80			90
Morphotype A (crf. Chelichnus)	Late Permian			Ribera d’Urgellet	Spain	41°53'42.2"N 1°00'51.1"E	41.895 N 1.0142 E	12.5	16.9	Fortuny et al., 2010	Therapsida?	7
Morphotype B (cfr. Varanopus)	Late Permian			Ribera d’Urgellet	Spain	41°53'42.2"N 1°00'51.1"E	41.895 N 1.0142 E	12.5	16.9	Fortuny et al., 2010	?	24
Morphotype C (cfr. Dromopus)	Late Permian			Ribera d’Urgellet	Spain	41°53'42.2"N 1°00'51.1"E	41.895 N 1.0142 E	12.5	16.9	Fortuny et al., 2010	?	40
Morphotype D (cfr. Dimetropus)	Late Permian			Ribera d’Urgellet	Spain	41°53'42.2"N 1°00'51.1"E	41.895 N 1.0142 E	12.5	16.9	Fortuny et al., 2010	?	180
Lunaepes ollierorum	Late Permian	Wuchapingian	Salagou Formation - La Lieude	Site A and B east of La Lieude	Lodève Basin, France	43°37'52.0"N 3°15'58.9"E	43.6311 N 3.2661 E	11.3	20.2	Gand et al., 2000	Therapsida, Therocephalia	63			78
Lunaepes ollierorum	Guadalupian	Wuchapingian	Salagou Formation - La Lieude	Site A and B east of La Lieude	Lodève Basin, France	43°37'52.0"N 3°15'58.9"E	43.6311 N 3.2661 E	11.3	20.2	Gand et al., 2000	Therapsida, Therocephalia	63			86
Lunaepes ollierorum	Guadalupian	Wuchapingian	Salagou Formation - La Lieude	Site A and B east of La Lieude	Lodève Basin, France	43°37'52.0"N 3°15'58.9"E	43.6311 N 3.2661 E	11.3	20.2	Gand et al., 2000	Therapsida, Therocephalia	80	78		87
Lunaepes ollierorum	Guadalupian	Wuchapingian	Salagou Formation - La Lieude	Site A and B east of La Lieude	Lodève Basin, France	43°37'52.0"N 3°15'58.9"E	43.6311 N 3.2661 E	11.3	20.2	Gand et al., 2000	Gorgonopsia	43			88
Merifontichnus thalerius	Guadalupian	Wuchapingian	Salagou Formation - La Lieude	Site A and B east of La Lieude	Lodève Basin, France	43°37'52.0"N 3°15'58.9"E	43.6311 N 3.2661 E	11.3	20.2	Gand et al., 2000	Cynodontia, Gorgonopsia, Dicynodontia	105			97
Planipes brachydactylus	Guadalupian	Wuchapingian	Salagou Formation - La Lieude	Site A and B east of La Lieude	Lodève Basin, France	43°37'52.0"N 3°15'58.9"E	43.6311 N 3.2661 E	11.3	20.2	Gand et al., 2000	Titanosuchia	231			79
Planipes brachydactylus	Guadalupian	Wuchapingian	Salagou Formation - La Lieude	Site A and B east of La Lieude	Lodève Basin, France	43°37'52.0"N 3°15'58.9"E	43.6311 N 3.2661 E	11.3	20.2	Gand et al., 2000	Titanosuchia	231			91
Brontopodus isp.	Guadalupian	Wuchapingian	Salagou Formation - La Lieude	Site A and B east of La Lieude	Lodève Basin, France	43°37'52.0"N 3°15'58.9"E	43.6311 N 3.2661 E	11.3	20.2	Gand et al., 2000	Dinocephalia, Caseomorpha	355			73
Brontopodus circagiganteus	Guadalupian	Wuchapingian	Salagou Formation - La Lieude	Site A and B east of La Lieude	Lodève Basin, France	43°37'52.0"N 3°15'58.9"E	43.6311 N 3.2661 E	11.3	20.2	Gand et al., 2000	Dinocephalia, Caseomorpha	355			70
Brontopodus circagiganteus	Guadalupian	Wuchapingian	Salagou Formation - La Lieude	Site A and B east of La Lieude	Lodève Basin, France	43°37'52.0"N 3°15'58.9"E	43.6311 N 3.2661 E	11.3	20.2	Gand et al., 2000	Dinocephalia, Caseomorpha	355			76
Hyloidichnus isp.	Lopingian	Changsingian	Upper Ikakern Formation, Tourbihine Member, T2	CDUE 50, 52, locality 7, Targante, Argana Basin	Morocco	30°49'21'' N, 9°04' W	30.8225 N 9.0667 W	7.0	3.4	Voigt et al., 2010	Captorhinida	65	64	97	95
Pachypes isp.	Lopingian	Changsingian	Upper Ikakern Formation, Tourbihine Member, T2	CDUE 50, 52, locality 7, Targante, Argana Basin	Morocco	30°49'21'' N, 9°04' W	30.8225 N 9.0667 W	7.0	3.4	Voigt et al., 2010	Pareiasauria	170
Amphisauropus isp.	Late Permian	Changsingian	Tourbihine Member, Ikakern Formation	Irhzer River, Argana Basin	Morocco	30.840634, -8.989333	30.840634 N 8.989333 W	7.0	3.4	Hminna et al., 2012	Seymouriamorpha	90
Hyloidichnus isp.	Late Permian	Changsingian	Tourbihine Member, Ikakern Formation	Irhzer River, Argana Basin	Morocco	30.840634, -8.989333	30.840634 N 8.989333 W	7.0	3.5	Hminna et al., 2012	Moradisaurine captorhinids	60
Erpetopus isp.	Late Permian	Changsingian	Tourbihine Member, Ikakern Formation	Irhzer River, Argana Basin	Morocco	30.840634, -8.989333	30.840634 N 8.989333 W	7.0	3.6	Hminna et al., 2012	Captorhinida	60			80
Dromopus isp.	Late Permian	Changsingian	Tourbihine Member, Ikakern Formation	Irhzer River, Argana Basin	Morocco	30.840634, -8.989333	30.840634 N 8.989333 W	7.0	3.7	Hminna et al., 2012	Basal Neodipasida	40
Pachypes dolomiticus	Lopingian	Wuchiapingian	Arenaria di Val Gardena	Redagno/Radein Butterloch/Bletterbach gorge	Trentino A.A., Italy	46°21'55.1"N 11°24'26.9"E	46.3653 N 11.4072 E	5.0	26.6	Valentini et al., 2009	Pareiasauria	100	40	n/a	75
Pachypes dolomiticus	Lopingian	Wuchiapingian	Arenaria di Val Gardena	Redagno/Radein Butterloch/Bletterbach gorge	Trentino A.A., Italy	46°21'55.1"N 11°24'26.9"E	46.3653 N 11.4072 E	5.0	26.6	Valentini et al., 2009	Pareiasauria	390	220	n/a	87
Pachypes dolomiticus	Lopingian	Wuchiapingian	Arenaria di Val Gardena	Seceda	Trentino A.A., Italy	46°36'22.2"N 11°43'10.2"E	46.3653 N 11.4072 E	5.0	26.6	Valentini et al., 2009; unpubl. data	Pareiasauria	250		n/a
Pachypes dolomiticus	Lopingian	Wuchiapingian	Arenaria di Val Gardena	Ulbe (Recoaro Terme)	Veneto., Italy	45°42'59.5"N 11°13'02.3"E	46.3653 N 11.4072 E	5.0	26.6	Mietto, 1981	Pareiasauria	225		n/a
Ganasauripus ladinus	Lopingian	Wuchiapingian	Arenaria di Val Gardena	Redagno/Radein Butterloch/Bletterbach gorge	Trentino A.A., Italy	46°21'55.1"N 11°24'26.9"E	46.3653 N 11.4072 E	5.0	26.6	Valentini et al. 2007	Neodipasida	48	25	104	72
Rynchosauroides pallinii	Lopingian	Wuchiapingian	Arenaria di Val Gardena	Redagno/Radein Butterloch/Bletterbach gorge	Trentino A.A., Italy	46°21'55.1"N 11°24'26.9"E	46.3653 N 11.4072 E	5.0	26.6	Valentini et al. 2007	Basal Neodipasida	52	30	115	82
Rynchosauroides pallinii	Lopingian	Wuchiapingian	Arenaria di Val Gardena	Redagno/Radein Butterloch/Bletterbach gorge	Trentino A.A., Italy	46°21'55.1"N 11°24'26.9"E	46.3653 N 11.4072 E	5.0	26.6	Valentini et al. 2007	Basal Neodipasida	66			84
Rynchosauroides pallinii	Lopingian	Wuchiapingian	Arenaria di Val Gardena	Redagno/Radein Butterloch/Bletterbach gorge	Trentino A.A., Italy	46°21'55.1"N 11°24'26.9"E	46.3653 N 11.4072 E	5.0	26.6	Valentini et al. 2007	Basal Neodipasida	73			82
Rynchosauroides isp. 1	Lopingian	Wuchiapingian	Arenaria di Val Gardena	Redagno/Radein Butterloch/Bletterbach gorge	Trentino A.A., Italy	46°21'55.1"N 11°24'26.9"E	46.3653 N 11.4072 E	5.0	26.6	Valentini et al. 2007	Basal Neodipasida	35	25	98	91
Rynchosauroides isp. 2	Lopingian	Wuchiapingian	Arenaria di Val Gardena	Redagno/Radein Butterloch/Bletterbach gorge	Trentino A.A., Italy	46°21'55.1"N 11°24'26.9"E	46.3653 N 11.4072 E	5.0	26.6	Valentini et al. 2007	Basal Neodipasida	33	24	n/a
Chelichnus tazelwürmi	Lopingian	Wuchiapingian	Arenaria di Val Gardena	Redagno/Radein Butterloch/Bletterbach gorge	Trentino A.A., Italy	46°21'55.1"N 11°24'26.9"E	46.3653 N 11.4072 E	5.0	26.6	Ceoloni et al. 1987	Non-therapsid Eupelycosauria	21	15	90
Dicynodontipus geinitzi	Lopingian	Wuchiapingian	Arenaria di Val Gardena	Redagno/Radein Butterloch/Bletterbach gorge	Trentino A.A., Italy	46°21'55.1"N 11°24'26.9"E	46.3653 N 11.4072 E	5.0	26.6	Conti et al. 1977	Non-mammalian therapsid	32
Dicynodontipus geinitzi	Lopingian	Wuchiapingian	Arenaria di Val Gardena	Redagno/Radein Butterloch/Bletterbach gorge	Trentino A.A., Italy	46°21'55.1"N 11°24'26.9"E	46.3653 N 11.4072 E	5.0	26.6	Conti et al. 1977	Non-mammalian therapsid	91
Hyloidichnus tirolensis	Lopingian	Wuchiapingian	Arenaria di Val Gardena	Redagno/Radein Butterloch/Bletterbach gorge	Trentino A.A., Italy	46°21'55.1"N 11°24'26.9"E	46.3653 N 11.4072 E	5.0	26.6	Ceoloni et al. 1987	Captorinida	35	27	105	100
Ichniotherium accordii	Lopingian	Wuchiapingian	Arenaria di Val Gardena	Redagno/Radein Butterloch/Bletterbach gorge	Trentino A.A., Italy	46°21'55.1"N 11°24'26.9"E	46.3653 N 11.4072 E	5.0	26.6	Ceoloni et al. 1986	Diadectomorpha	99	77	112	100
Janusichnus bifrons	Lopingian	Wuchiapingian	Arenaria di Val Gardena	Redagno/Radein Butterloch/Bletterbach gorge	Trentino A.A., Italy	46°21'55.1"N 11°24'26.9"E	46.3653 N 11.4072 E	5.0	26.6	Ceoloni et al. 1986	Stem-amniota	31			84
Janusichnus bifrons	Lopingian	Wuchiapingian	Arenaria di Val Gardena	Redagno/Radein Butterloch/Bletterbach gorge	Trentino A.A., Italy	46°21'55.1"N 11°24'26.9"E	46.3653 N 11.4072 E	5.0	26.6	Ceoloni et al. 1986	Stem-amniota	277	220	85	84
Paradoxichnium radeinensis	Lopingian	Wuchiapingian	Arenaria di Val Gardena	Redagno/Radein Butterloch/Bletterbach gorge	Trentino A.A., Italy	46°21'55.1"N 11°24'26.9"E	46.3653 N 11.4072 E	5.0	26.6	Ceoloni et al. 1986	Neodipasida		52	100	93
Protochirotherium isp.	Lopingian	Wuchiapingian	Arenaria di Val Gardena	Redagno/Radein Butterloch/Bletterbach gorge	Trentino A.A., Italy	46°21'55.1"N 11°24'26.9"E	46.3653 N 11.4072 E	5.0	26.6	Conti et al. 1977	Non-dinosauromrph Archosaur	114
Therapsida indet	Lopingian	Wuchiapingian	Arenaria di Val Gardena	Redagno/Radein Butterloch/Bletterbach gorge	Trentino A.A., Italy	46°21'55.1"N 11°24'26.9"E	46.3653 N 11.4072 E	5.0	26.6	Conti et al. 1977	Therapsida	56	162
Therapsida indet	Lopingian	Wuchiapingian	Arenaria di Val Gardena	Redagno/Radein Butterloch/Bletterbach gorge	Trentino A.A., Italy	46°21'55.1"N 11°24'26.9"E	46.3653 N 11.4072 E	5.0	26.6	Conti et al. 1977	Therapsida	147	162
Tridactylichnium leonardii	Lopingian	Wuchiapingian	Arenaria di Val Gardena	Redagno/Radein Butterloch/Bletterbach gorge	Trentino A.A., Italy	46°21'55.1"N 11°24'26.9"E	46.3653 N 11.4072 E	5.0	26.6	Conti et al. 1977		55			110
Ichniotherium accordii	Lopingian	Wuchiapingian	Arenaria di Val Gardena	Redagno/Radein Butterloch/Bletterbach gorge	Trentino A.A., Italy	46°21'55.1"N 11°24'26.9"E	46.3653 N 11.4072 E	5.0	26.6	Ceoloni et al. 1986		99			100
Chelichnus tazelwürmi	Lopingian	Wuchiapingian	Arenaria di Val Gardena	Redagno/Radein Butterloch/Bletterbach gorge	Trentino A.A., Italy	46°21'55.1"N 11°24'26.9"E	46.3653 N 11.4072 E	5.0	26.6	Ceoloni et al. 1986	Therapsida	21			90
Protochirotherium isp.	Lopingian	Wuchiapingian	Arenaria di Val Gardena	Pietralba	Trentino A.A., Italy	46°23'33.7"N 11°25'22.2"E	46.3653 N 11.4072 E	5.0	26.6	Wopfner, 1990; Bernardi et al., 2015	Non-dinosauromrph Archosaur	170
Hyloidichnus isp. (Chirotherium isp.)	Late Permian		"Red Beds"	Delia y Soler	Mallorca, Spain	39°38'38.0"N 2°58'09.0"E	39.6439 N 2.9692 E	7.0	2.5	Calafat et al., 1986-1987, Gand et a., 2010	Captorhinida	87
Hyloidichnus isp. (Chirotherium isp.)	Late Permian		"Red Beds"	Delia y Soler	Mallorca, Spain	39°38'38.0"N 2°58'09.0"E	39.6439 N 2.9692 E	7.0	2.5	Calafat et al., 1986-1987, Gand et a., 2010	Captorhinida	91
Hyloidichnus isp. (Chirotherium isp.)	Late Permian		"Red Beds"	Delia y Soler	Mallorca, Spain	39°38'38.0"N 2°58'09.0"E	39.6439 N 2.9692 E	7.0	2.5	Calafat et al., 1986-1987, Gand et a., 2010	Captorhinida	102
Hyloidichnus isp. (Chirotherium isp.)	Late Permian		"Red Beds"	Delia y Soler	Mallorca, Spain	39°38'38.0"N 2°58'09.0"E	39.6439 N 2.9692 E	7.0	2.5	Calafat et al., 1986-1987, Gand et a., 2010	Captorhinida	42
Hyloidichnus isp. (Chirotherium isp.)	Late Permian		"Red Beds"	Delia y Soler	Mallorca, Spain	39°38'38.0"N 2°58'09.0"E	39.6439 N 2.9692 E	7.0	2.5	Calafat et al., 1986-1987, Gand et a., 2010	Captorhinida	39
"Pelycosaur" footrpint	Late Permian		Cheguimi Sandstone	Tjebel Tebaga	Tunisia	33°23'38.2"N 10°10'56.6"E	33.3939 N 10.1822 E	0.3	18.1	Newell et al. 1976	Reptilia, Therapsida?
Tetrapoda track indet.	Late Permian			Balatonrendes	Hungary	46°49'45.5"N 17°34'35.9"E	46.8292 N 17.5764 E	-0.8	31.4	Major, 1965	Other Tetrapod	70
Hyloidichnus isp.	Late Permian	Lopingian	Moradi Formation	Arlit, Gougaram	Niger	18°29'08.1"N 7°34'54.4"E	18.4856 N 7.5817 E	-11.0	8.2	Smith et al., 2015	Captorhinida	50
Dromopus isp.	Late Permian	Lopingian	Moradi Formation	Arlit, Gougaram	Niger	18°29'08.1"N 7°34'54.4"E	18.4856 N 7.5817 E	-11.0	8.2	Smith et al., 2015	Neodipasida	20
Pachypes isp.	Late Permian	Lopingian	Moradi Formation	Arlit, Gougaram	Niger	18°29'08.1"N 7°34'54.4"E	18.4856 N 7.5817 E	-11.0	8.2	Smith et al., 2015	Pareiasauria	150
Limnopus isp.	Late Permian	Lopingian	Moradi Formation	Arlit, Gougaram	Niger	18°29'08.1"N 7°34'54.4"E	18.4856 N 7.5817 E	-11.0	8.2	Smith et al., 2015	Temnosponily	30
Dicynodontipus penugnu	Lopingian	Wuchiapingian	Rio do Rasto	Sao Jeronimo da Serra	Paranà State, Brasil	23° 47' 45'' S, 50°37'30'' W	23.7958 S 50.625 W	-37.0	-19.6	Costa da Silva et al., 2012	Dicynodontia	26	34
Rhynchosauroides gangresci	Lopingian	Wuchiapingian	Rio do Rasto	Sao Jeronimo da Serra	Paranà State, Brasil	23° 47' 45'' S, 50°37'30'' W	23.7958 S 50.625 W	-37.0	-19.6	Costa da Silva et al., 2012	Basal Neodipasida	29	26
Procolophonichnium isp.	Lopingian	Wuchiapingian	Rio do Rasto	Sao Jeronimo da Serra	Paranà State, Brasil	23° 47' 45'' S, 50°37'30'' W	23.7958 S 50.625 W	-37.0	-19.6	Costa da Silva et al., 2012	Procolophonoidea	28	17
Chelichnus isp.	Lopingian	Wuchiapingian	Corumbatai Formation	Pau Preto quarry	Sao Paulo State, Brasil	23° 28' 24'' S, 49°19'59'' W	23.4733 S 49.3331 W	-37.0	-17.8	Costa da Silva et al., 2012	Synapsida, Caseidae?	27			107
Dicynodontipus icelsi	Late Permian	Wuchiapingian	Balfour Formation, Oudeberg Member	Asante Sana, Graaff-Reinet District, Eastern Cape	Karoo, South Africa	S32°19.970'; E25°00.745'	32.3167S 25 E	-59.0	-28.4	de Klerk, 2002	Dicynodonts	190
Dicynodontipus icelsi	Late Permian	Wuchiapingian	Balfour Formation, Oudeberg Member	Asante Sana, Graaff-Reinet District, Eastern Cape	Karoo, South Africa	S32°19.970'; E25°00.745'	32.3167S 25 E	-59.0	-28.5	de Klerk, 2002	Dicynodonts	260			75
Dicynodontipus icelsi	Late Permian	Wuchiapingian	Balfour Formation, Oudeberg Member	Asante Sana, Graaff-Reinet District, Eastern Cape	Karoo, South Africa	S32°19.970'; E25°00.745'	32.3167S 25 E	-59.0	-28.6	de Klerk, 2002	Dicynodonts	270			85
Dicynodontipus icelsi	Late Permian	Wuchiapingian	Balfour Formation, Oudeberg Member	Asante Sana, Graaff-Reinet District, Eastern Cape	Karoo, South Africa	S32°19.970'; E25°00.745'	32.3167S 25 E	-59.0	-28.7	de Klerk, 2002	Dicynodonts	180			80
Dycinodont tracks	Late Permian	Wuchiapingian	Teekloor Fomration, Beufort Group	Van Tonders Kraal farm, Murraysburg	Karoo, South Africa	32°01'43.1"S 23°27'34.6"E	32.0286 S 23.6261 E	-58.6	-28.4	MacRea, 1990	Dicynodontia	250			85
Dycinodont tracks	Late Permian	Wuchiapingian	Teekloor Fomration, Beufort Group	Van Tonders Kraal farm, Murraysburg	Karoo, South Africa	32°01'43.1"S 23°27'34.6"E	32.0286 S 23.6261 E	-58.6	-28.5	MacRea, 1990	Dicynodontia	400			80
Dicynodont tracks	Late Permian	Changsingian	summit of Cistecephalus AZ or base Lystrosaurus AZ	Middelburg District	Karoo, South Africa	25°44'15.4"S 29°39'34.8"E	25.7375 S 29.6594 E	-58.0	-21.6	Watson 1960 (in de Klerk, 2002)	Dicynodontia
Synapsid tracks	Late Permian	Wuchiapingian		Klipplaat farm, Bakensklip river	Karoo, South Africa	26° 3' 42.59" S 29° 12' 2.88" E	26.06183 S 29.20080 E	-58.0	-21.8	Fountain, 1984 (in de Klerk, 2002)	Synapsid	17.5
Dicynodont trackways	Lopingian	Wuchiapingian	Lower Beaufort, Adelaide Subgroup	Fraserburg	Karoo, South Africa	31°54'50.0"S 21°31'55.2"E	31.9139 S 21.5319 E	-57.0	-30.7	Smith, 1993	Dicynodontia
Dinocephalian trackway	Lopingian	Wuchiapingian	Lower Beaufort, Adelaide Subgroup	Fraserburg	Karoo, South Africa	31°54'50.0"S 21°31'55.2"E	31.9139 S 21.5319 E	-57.0	-30.7	Smith, 1993	Dinocephalia	250		130	150
Pareiasaurian tracks	Lopingian	Wuchiapingian	Lower Beaufort, Adelaide Subgroup	Fraserburg	Karoo, South Africa	31°54'50.0"S 21°31'55.2"E	31.9139 S 21.5319 E	-57.0	-30.7	Smith, 1993	Pareiasauria
Procolophonichnium isp.	Late Permian			Middelburg District	South Africa			-65.1	-21.6	Seeley 1904, Haubold, 1971	Therapsida	30

## Sheet: 3. Early Triassic
Taxon/Ichnotaxon	Epoch	Stage	Formation	Member	Locality	Region/County	Present-day coordinates	Present-day coordinates	Palaeo latitude	Palaeo longitude	References	Inferred trackmaker	Average dimensions in mm (PES track length)	Average dimensions in mm (MANUS track length)	PES Pace Angulation
"Capitosauroides fuglewiczi"	Lower Triassic	Upper Olenekian	Wióry Formation		Wióry, Holy Cross Mountains	Poland	50°56'52.6"N 21°11'04.0"E	50.9478 N 21.1844 E	23.5	26.8	Ptaszyński, 2000; Klein & Niedźwiedzki, 2012	Primitive non-amphibian tetrapod or reptiliomorph	80		87
"Capitosauroides fuglewiczi"	Lower Triassic	Upper Olenekian	Wióry Formation		Wióry, Holy Cross Mountains	Poland	50°56'52.6"N 21°11'04.0"E	50.9478 N 21.1844 E	23.5	26.8	Ptaszyński, 2000; Klein & Niedźwiedzki, 2012	Primitive non-amphibian tetrapod or reptiliomorph	75		87
Protochirotherium hauboldi	Lower Triassic	Upper Olenekian	Wióry Formation		Wióry, Holy Cross Mountains	Poland	50°56'52.6"N 21°11'04.0"E	50.9478 N 21.1844 E	23.5	26.8	Ptaszyński, 2000; Klein & Niedźwiedzki, 2012	Non-dinosauromorpha Archosarus	115		138
Protochirotherium hauboldi	Lower Triassic	Upper Olenekian	Wióry Formation		Wióry, Holy Cross Mountains	Poland	50°56'52.6"N 21°11'04.0"E	50.9478 N 21.1844 E	23.5	26.8	Ptaszyński, 2000; Klein & Niedźwiedzki, 2012	Non-dinosauromorpha Archosarus	118	62	155
Protochirotherium hauboldi	Lower Triassic	Upper Olenekian	Wióry Formation		Wióry, Holy Cross Mountains	Poland	50°56'52.6"N 21°11'04.0"E	50.9478 N 21.1844 E	23.5	26.8	Ptaszyński, 2000; Klein & Niedźwiedzki, 2012	Non-dinosauromorpha Archosarus	121	75	113.5
Protochirotherium hauboldi	Lower Triassic	Upper Olenekian	Wióry Formation		Wióry, Holy Cross Mountains	Poland	50°56'52.6"N 21°11'04.0"E	50.9478 N 21.1844 E	23.5	26.8	Ptaszyński, 2000; Klein & Niedźwiedzki, 2012	Non-dinosauromorpha Archosarus	88	35	132
Protochirotherium hauboldi	Lower Triassic	Upper Olenekian	Wióry Formation		Wióry, Holy Cross Mountains	Poland	50°56'52.6"N 21°11'04.0"E	50.9478 N 21.1844 E	23.5	26.8	Ptaszyński, 2000; Klein & Niedźwiedzki, 2012	Non-dinosauromorpha Archosarus	108		140
Protochirotherium hauboldi	Lower Triassic	Upper Olenekian	Wióry Formation		Wióry, Holy Cross Mountains	Poland	50°56'52.6"N 21°11'04.0"E	50.9478 N 21.1844 E	23.5	26.8	Ptaszyński, 2000; Klein & Niedźwiedzki, 2012	Non-dinosauromorpha Archosarus	106	59
Synaptichnium kotanskii	Lower Triassic	Upper Olenekian	Wióry Formation		Wióry, Holy Cross Mountains	Poland	50°56'52.6"N 21°11'04.0"E	50.9478 N 21.1844 E	23.5	26.8	Ptaszyński, 2000; Klein & Niedźwiedzki, 2012	Non-dinosauromorpha Archosarus	64	30	141
Synaptichnium kotanskii	Lower Triassic	Upper Olenekian	Wióry Formation		Wióry, Holy Cross Mountains	Poland	50°57'15.5"N 21°11'13.3"E	50.9478 N 21.1844 E	23.5	26.8	Klein and Niedzwiedzki, 2012	Non-dinosauromorpha Archosarus	116	61	140
Synaptichnium kotanskii	Lower Triassic	Upper Olenekian	Wióry Formation		Wióry, Holy Cross Mountains	Poland	50°57'15.5"N 21°11'13.3"E	50.9478 N 21.1844 E	23.5	26.8	Klein and Niedzwiedzki, 2012	Non-dinosauromorpha Archosarus	75	38
Synaptichnium kotanskii	Lower Triassic	Upper Olenekian	Wióry Formation		Wióry, Holy Cross Mountains	Poland	50°57'15.5"N 21°11'13.3"E	50.9478 N 21.1844 E	23.5	26.8	Klein and Niedzwiedzki, 2012	Non-dinosauromorpha Archosarus	100	50	140
Synaptichnium kotanskii	Lower Triassic	Upper Olenekian	Wióry Formation		Wióry, Holy Cross Mountains	Poland	50°57'15.5"N 21°11'13.3"E	50.9478 N 21.1844 E	23.5	26.8	Klein and Niedzwiedzki, 2012	Non-dinosauromorpha Archosarus	67	38
Procolophonichnium polonicum	Lower Triassic	Upper Olenekian	Wióry Formation		Wióry, Holy Cross Mountains	Poland	50°56'52.6"N 21°11'04.0"E	50.9478 N 21.1844 E	23.5	26.8	Ptaszyński, 2000; Klein & Niedźwiedzki, 2012	Procolophonids?, Therapsids?	32		117
Rhynchosauroides brevidigitatus	Lower Triassic	Upper Olenekian	Wióry Formation		Wióry, Holy Cross Mountains	Poland	50°56'52.6"N 21°11'04.0"E	50.9478 N 21.1844 E	23.5	26.8	Ptaszyński, 2000; Klein & Niedźwiedzki, 2012	Basal Neodipasida	18	13	120
Rhynchosauroides brevidigitatus	Lower Triassic	Upper Olenekian	Wióry Formation		Wióry, Holy Cross Mountains	Poland	50°56'52.6"N 21°11'04.0"E	50.9478 N 21.1844 E	23.5	26.8	Klein and Niedzwiedzki, 2012	Basal Neodipasida	18	13	131
Rhynchosauroides rdzaneki	Lower Triassic	Upper Olenekian	Wióry Formation		Wióry, Holy Cross Mountains	Poland	50°56'52.6"N 21°11'04.0"E	50.9478 N 21.1844 E	23.5	26.8	Ptaszyński, 2000; Klein & Niedźwiedzki, 2012	Basal Neodipasida	43		102
Rhynchosauroides rdzaneki	Lower Triassic	Upper Olenekian	Wióry Formation		Wióry, Holy Cross Mountains	Poland	50°56'52.6"N 21°11'04.0"E	50.9478 N 21.1844 E	23.5	26.8	Ptaszyński, 2000; Klein & Niedźwiedzki, 2012	Basal Neodipasida			90
Rhynchosauroides rdzaneki	Lower Triassic	Upper Olenekian	Wióry Formation		Wióry, Holy Cross Mountains	Poland	50°56'52.6"N 21°11'04.0"E	50.9478 N 21.1844 E	23.5	26.8	Ptaszyński, 2000; Klein & Niedźwiedzki, 2012	Basal Neodipasida	50		85
Rhynchosauroides rdzaneki	Lower Triassic	Upper Olenekian	Wióry Formation		Wióry, Holy Cross Mountains	Poland	50°56'52.6"N 21°11'04.0"E	50.9478 N 21.1844 E	23.5	26.8	Ptaszyński, 2000; Klein & Niedźwiedzki, 2012	Basal Neodipasida	43	29	98
Prorotodactylus mirus	Lower Triassic	Upper Olenekian	Wióry Formation		Wióry, Holy Cross Mountains	Poland	50°56'52.6"N 21°11'04.0"E	50.9478 N 21.1844 E	23.5	26.8	Ptaszyński, 2000; Klein & Niedźwiedzki, 2012	Dinosauromorpha	44	23	112
Prorotodactylus mirus	Lower Triassic	Upper Olenekian	Wióry Formation		Wióry, Holy Cross Mountains	Poland	50°56'52.6"N 21°11'04.0"E	50.9478 N 21.1844 E	23.5	26.8	Ptaszyński, 2000; Klein & Niedźwiedzki, 2012	Dinosauromorpha	47	22	131
Prorotodactylus mirus	Lower Triassic	Upper Olenekian	Wióry Formation		Wióry, Holy Cross Mountains	Poland	50°56'52.6"N 21°11'04.0"E	50.9478 N 21.1844 E	23.5	26.8	Ptaszyński, 2000; Klein & Niedźwiedzki, 2012	Dinosauromorpha	46	24
"Capitosauroides fuglewiczi"	Lower Triassic	Upper Olenekian	Wióry Formation		Wióry, Holy Cross Mountains	Poland	50°57'15.5"N 21°11'13.3"E	50.9542 N 21.1869 E	23.01	26.8	Fuglewicz et al., 1990; Klein & Niedźwiedzki, 2012	Primitive non-amphibian tetrapod or reptiliomorph	53		82
"Capitosauroides fuglewiczi"	Lower Triassic	Upper Olenekian	Wióry Formation		Wióry, Holy Cross Mountains	Poland	50°57'15.5"N 21°11'13.3"E	50.9542 N 21.1869 E	23.01	26.8	Fuglewicz et al., 1990; Klein & Niedźwiedzki, 2012	Primitive non-amphibian tetrapod or reptiliomorph	57		87
Protochirotherium hauboldi	Lower Triassic	Upper Olenekian	Wióry Formation		Wióry, Holy Cross Mountains	Poland	50°57'15.5"N 21°11'13.3"E	50.9542 N 21.1869 E	23.01	26.8	Fuglewicz et al., 1990; Klein & Niedźwiedzki, 2012	Non-dinosauromorpha Archosarus	147
Protochirotherium hauboldi	Lower Triassic	Upper Olenekian	Wióry Formation		Wióry, Holy Cross Mountains	Poland	50°57'15.5"N 21°11'13.3"E	50.9542 N 21.1869 E	23.01	26.8	Fuglewicz et al., 1990; Klein & Niedźwiedzki, 2012	Non-dinosauromorpha Archosarus	154
Protochirotherium hauboldi	Lower Triassic	Upper Olenekian	Wióry Formation		Wióry, Holy Cross Mountains	Poland	50°57'15.5"N 21°11'13.3"E	50.9542 N 21.1869 E	23.01	26.8	Fuglewicz et al., 1990; Klein & Niedźwiedzki, 2012	Non-dinosauromorpha Archosarus	123		115
Protochirotherium hauboldi	Lower Triassic	Upper Olenekian	Wióry Formation		Wióry, Holy Cross Mountains	Poland	50°57'15.5"N 21°11'13.3"E	50.9542 N 21.1869 E	23.01	26.8	Fuglewicz et al., 1990; Klein & Niedźwiedzki, 2012	Non-dinosauromorpha Archosarus	114		75
Protochirotherium hauboldi	Lower Triassic	Upper Olenekian	Wióry Formation		Wióry, Holy Cross Mountains	Poland	50°57'15.5"N 21°11'13.3"E	50.9542 N 21.1869 E	23.01	26.8	Fuglewicz et al., 1990; Klein & Niedźwiedzki, 2012	Non-dinosauromorpha Archosarus	108		90
Protochirotherium hauboldi	Lower Triassic	Upper Olenekian	Wióry Formation		Wióry, Holy Cross Mountains	Poland	50°57'15.5"N 21°11'13.3"E	50.9542 N 21.1869 E	23.01	26.8	Fuglewicz et al., 1990; Klein & Niedźwiedzki, 2012	Non-dinosauromorpha Archosarus	128
Protochirotherium hauboldi	Lower Triassic	Upper Olenekian	Wióry Formation		Wióry, Holy Cross Mountains	Poland	50°57'15.5"N 21°11'13.3"E	50.9542 N 21.1869 E	23.01	26.8	Fuglewicz et al., 1990; Klein & Niedźwiedzki, 2012	Non-dinosauromorpha Archosarus	122
Protochirotherium hauboldi	Lower Triassic	Upper Olenekian	Wióry Formation		Wióry, Holy Cross Mountains	Poland	50°57'15.5"N 21°11'13.3"E	50.9542 N 21.1869 E	23.01	26.8	Fuglewicz et al., 1990; Klein & Niedźwiedzki, 2012	Non-dinosauromorpha Archosarus	135
Protochirotherium hauboldi	Lower Triassic	Upper Olenekian	Wióry Formation		Wióry, Holy Cross Mountains	Poland	50°57'15.5"N 21°11'13.3"E	50.9542 N 21.1869 E	23.01	26.8	Fuglewicz et al., 1990; Klein & Niedźwiedzki, 2012	Non-dinosauromorpha Archosarus	134
Protochirotherium hauboldi	Lower Triassic	Upper Olenekian	Wióry Formation		Wióry, Holy Cross Mountains	Poland	50°57'15.5"N 21°11'13.3"E	50.9542 N 21.1869 E	23.01	26.8	Fuglewicz et al., 1990; Klein & Niedźwiedzki, 2012	Non-dinosauromorpha Archosarus	108
Protochirotherium hauboldi	Lower Triassic	Upper Olenekian	Wióry Formation		Wióry, Holy Cross Mountains	Poland	50°57'15.5"N 21°11'13.3"E	50.9542 N 21.1869 E	23.01	26.8	Fuglewicz et al., 1990; Klein & Niedźwiedzki, 2012	Non-dinosauromorpha Archosarus	137
Protochirotherium hauboldi	Lower Triassic	Upper Olenekian	Wióry Formation		Wióry, Holy Cross Mountains	Poland	50°57'15.5"N 21°11'13.3"E	50.9542 N 21.1869 E	23.01	26.8	Fuglewicz et al., 1990; Klein & Niedźwiedzki, 2012	Non-dinosauromorpha Archosarus	113		240
Protochirotherium hauboldi	Lower Triassic	Upper Olenekian	Wióry Formation		Wióry, Holy Cross Mountains	Poland	50°57'15.5"N 21°11'13.3"E	50.9542 N 21.1869 E	23.01	26.8	Fuglewicz et al., 1990; Klein & Niedźwiedzki, 2012	Non-dinosauromorpha Archosarus	112		232
Protochirotherium hauboldi	Lower Triassic	Upper Olenekian	Wióry Formation		Wióry, Holy Cross Mountains	Poland	50°57'15.5"N 21°11'13.3"E	50.9542 N 21.1869 E	23.01	26.8	Fuglewicz et al., 1990; Klein & Niedźwiedzki, 2012	Non-dinosauromorpha Archosarus	114
Protochirotherium hauboldi	Lower Triassic	Upper Olenekian	Wióry Formation		Wióry, Holy Cross Mountains	Poland	50°57'15.5"N 21°11'13.3"E	50.9542 N 21.1869 E	23.01	26.8	Fuglewicz et al., 1990; Klein & Niedźwiedzki, 2012	Non-dinosauromorpha Archosarus	90
Protochirotherium hauboldi	Lower Triassic	Upper Olenekian	Wióry Formation		Wióry, Holy Cross Mountains	Poland	50°57'15.5"N 21°11'13.3"E	50.9542 N 21.1869 E	23.01	26.8	Fuglewicz et al., 1990; Klein & Niedźwiedzki, 2012	Non-dinosauromorpha Archosarus	121
Protochirotherium hauboldi	Lower Triassic	Upper Olenekian	Wióry Formation		Wióry, Holy Cross Mountains	Poland	50°57'15.5"N 21°11'13.3"E	50.9542 N 21.1869 E	23.01	26.8	Fuglewicz et al., 1990; Klein & Niedźwiedzki, 2012	Non-dinosauromorpha Archosarus	125
Protochirotherium hauboldi	Lower Triassic	Upper Olenekian	Wióry Formation		Wióry, Holy Cross Mountains	Poland	50°57'15.5"N 21°11'13.3"E	50.9542 N 21.1869 E	23.01	26.8	Fuglewicz et al., 1990; Klein & Niedźwiedzki, 2012	Non-dinosauromorpha Archosarus	118
Rhynchosauroides brevidigitatus	Lower Triassic	Upper Olenekian	Wióry Formation		Wióry, Holy Cross Mountains	Poland	50°57'15.5"N 21°11'13.3"E	50.9542 N 21.1869 E	23.01	26.8	Fuglewicz et al., 1990; Klein & Niedźwiedzki, 2012	Basal Neodipasida	22		120
Rhynchosauroides isp.	Lower Triassic	Upper Olenekian	Wióry Formation		Wióry, Holy Cross Mountains	Poland	50°57'15.5"N 21°11'13.3"E	50.9542 N 21.1869 E	23.01	26.8	Klein & Niedźwiedzki, 2012	Basal Neodipasida
Procolophonichnium polonicum	Lower Triassic	Upper Olenekian	Wióry Formation		Wióry, Holy Cross Mountains	Poland	50°57'15.5"N 21°11'13.3"E	50.9542 N 21.1869 E	23.01	26.8	Fuglewicz et al., 1990; Klein & Niedźwiedzki, 2012	Non-dinosauromorpha Archosarus	46		102
Therapsid footprint indet	Lower Triassic	Upper Olenekian	Wióry Formation		Wióry, Holy Cross Mountains	Poland	50°57'15.5"N 21°11'13.3"E	50.9542 N 21.1869 E	23.01	26.8	Klein & Niedźwiedzki, 2012	Therapsid
Characihnos isp.	Lower Triassic	Upper Olenekian	Wióry Formation		Wióry, Holy Cross Mountains	Poland	50°57'15.5"N 21°11'13.3"E	50.9542 N 21.1869 E	23.01	26.8	Klein & Niedźwiedzki, 2012	Tetrapod indet..
cf. Therapsipus	Lower Triassic	Upper Olenekian	Wióry Formation		Wióry, Holy Cross Mountains	Poland	50°57'15.5"N 21°11'13.3"E	50.9542 N 21.1869 E	23.01	26.8	Klein & Niedźwiedzki, 2012	Therapsid
cf. Rotodactylus	Lower Triassic	Upper Olenekian	Wióry Formation		Wióry, Holy Cross Mountains	Poland	50°57'15.5"N 21°11'13.3"E	50.9542 N 21.1869 E	23.01	26.8	Klein & Niedźwiedzki, 2012	Dinosauromorpha
Procolophonichnium polonicum	Lower Triassic	Upper Olenekian	Wióry Formation		Swiqtokrzyskie (Holy Cross) Mountains	Poland	50°54′N 20°54′E	50.9N 20.9E	22.87	26.8	Fuglewicz et al. 1990	Non-dinosauromorpha Archosarus			93
Protochirotherium hauboldi	Lower Triassic	Upper Olenekian	Wióry Formation		Swiqtokrzyskie (Holy Cross) Mountains	Poland	50°54′N 20°54′E	50.9N 20.9E	22.87	26.8	Fuglewicz et al. 1990	Non-dinosauromorpha Archosarus			150.5
Protochirotherium hauboldi	Lower Triassic	Upper Olenekian	Wióry Formation		Swiqtokrzyskie (Holy Cross) Mountains	Poland	50°54′N 20°54′E	50.9N 20.9E	22.87	26.8	Fuglewicz et al. 1990	Non-dinosauromorpha Archosarus	113		240
Protochirotherium hauboldi	Lower Triassic	Upper Olenekian	Wióry Formation		Swiqtokrzyskie (Holy Cross) Mountains	Poland	50°54′N 20°54′E	50.9N 20.9E	22.87	26.8	Fuglewicz et al. 1990; Klein & Niedźwiedzki, 2012	Procolophonids?, Therapsids?			102
"Capitosauroides fuglewiczi"	Lower Triassic	Upper Olenekian	Wióry Formation		Swiqtokrzyskie (Holy Cross) Mountains	Poland	50°54′N 20°54′E	50.9N 20.9E	22.87	26.8	Fuglewicz et al. 1990; Klein & Niedźwiedzki, 2012	Primitive non-amphibian tetrapod or reptiliomorph	45		105
"Capitosauroides fuglewiczi"	Lower Triassic	Upper Olenekian	Wióry Formation		Swiqtokrzyskie (Holy Cross) Mountains	Poland	50°54′N 20°54′E	50.9N 20.9E	22.87	26.8	Fuglewicz et al. 1990; Klein & Niedźwiedzki, 2012	Primitive non-amphibian tetrapod or reptiliomorph	55		126
Chirotherium cf. barthi	late Early to early Middle Triassic)	late Scythian (Olenekian) to Anisian; by Warrington (1973)	Auchenhew Beds		Cleiteadh nen Sgarbh, Blackwaterfoot, Arran	Scotland	55°31'10.7"N 5°21'06.9"W	55.5019 N -5.3314 W	20.81	6.5	Clark et al., 2002	Non-dinosauromorpha Archosarus	290		115
Chirotherium cf. barthi	late Early to early Middle Triassic)	late Scythian (Olenekian) to Anisian; by Warrington (1973)	Auchenhew Beds		Cleiteadh nen Sgarbh, Blackwaterfoot, Arran	Scotland	55°31'10.7"N 5°21'06.9"W	55.5019 N -5.3314 W	20.81	6.5	Clark et al., 2002	Non-dinosauromorpha Archosarus	260		130
Chirotherium cf. barthi	late Early to early Middle Triassic)	late Scythian (Olenekian) to Anisian; by Warrington (1973)	Auchenhew Beds		Cleiteadh nen Sgarbh, Blackwaterfoot, Arran	Scotland	55°31'10.7"N 5°21'06.9"W	55.5019 N -5.3314 W	20.81	6.5	Clark et al., 2002	Non-dinosauromorpha Archosarus	368		116
Chirotherium cf. barthi	late Early to early Middle Triassic)	late Scythian (Olenekian) to Anisian; by Warrington (1973)	Auchenhew Beds		Cleiteadh nen Sgarbh, Blackwaterfoot, Arran	Scotland	55°31'10.7"N 5°21'06.9"W	55.5019 N -5.3314 W	20.81	6.5	Clark et al., 2002	Non-dinosauromorpha Archosarus	255		178
Chirotherium cf. barthi	late Early to early Middle Triassic)	late Scythian (Olenekian) to Anisian; by Warrington (1973)	Auchenhew Beds		Cleiteadh nen Sgarbh, Blackwaterfoot, Arran	Scotland	55°31'10.7"N 5°21'06.9"W	55.5019 N -5.3314 W	20.81	6.5	Clark et al., 2002	Non-dinosauromorpha Archosarus	258.333		162
Chirotherium cf. barthi	late Early to early Middle Triassic)	late Scythian (Olenekian) to Anisian; by Warrington (1973)	Auchenhew Beds		Cleiteadh nen Sgarbh, Blackwaterfoot, Arran	Scotland	55°31'10.7"N 5°21'06.9"W	55.5019 N -5.3314 W	20.81	6.5	Clark et al., 2002	Non-dinosauromorpha Archosarus	330		162
Chirotherium cf. barthi	late Early to early Middle Triassic)	late Scythian (Olenekian) to Anisian; by Warrington (1973)	Auchenhew Beds		Cleiteadh nen Sgarbh, Blackwaterfoot, Arran	Scotland	55°31'10.7"N 5°21'06.9"W	55.5019 N -5.3314 W	20.81	6.5	Clark et al., 2002	Non-dinosauromorpha Archosarus	290		148
Chirotherium cf. barthi	late Early to early Middle Triassic)	late Scythian (Olenekian) to Anisian; by Warrington (1973)	Auchenhew Beds		Cleiteadh nen Sgarbh, Blackwaterfoot, Arran	Scotland	55°31'10.7"N 5°21'06.9"W	55.5019 N -5.3314 W	20.81	6.5	Clark et al., 2002	Non-dinosauromorpha Archosarus	283.333		162
Chirotherium cf. barthi	late Early to early Middle Triassic)	late Scythian (Olenekian) to Anisian; by Warrington (1973)	Auchenhew Beds		Cleiteadh nen Sgarbh, Blackwaterfoot, Arran	Scotland	55°31'10.7"N 5°21'06.9"W	55.5019 N -5.3314 W	20.81	6.5	Clark et al., 2002	Non-dinosauromorpha Archosarus	250
Chirotherium cf. barthi	late Early to early Middle Triassic)	late Scythian (Olenekian) to Anisian; by Warrington (1973)	Auchenhew Beds		Cleiteadh nen Sgarbh, Blackwaterfoot, Arran	Scotland	55°31'10.7"N 5°21'06.9"W	55.5019 N -5.3314 W	20.81	6.5	Clark et al., 2002	Non-dinosauromorpha Archosarus	240
Chirotherium cf. barthi	late Early to early Middle Triassic)	late Scythian (Olenekian) to Anisian; by Warrington (1973)	Auchenhew Beds		Cleiteadh nen Sgarbh, Blackwaterfoot, Arran	Scotland	55°31'10.7"N 5°21'06.9"W	55.5019 N -5.3314 W	20.81	6.5	Clark et al., 2002	Non-dinosauromorpha Archosarus	255
Chirotherium barthii	late Early to early Middle Triassic)	late Scythian (Olenekian) to Anisian; by Warrington (1973)	Auchenhew Beds		Isle of Arran	Scotland	55°31'10.7"N 5°21'06.9"W	55.5019 N -5.3314 W	20.81	11.62	Clark et al. 2002	Non-dinosauromorpha Archosarus	36.8		122
Chirotherium barthii	late Early to early Middle Triassic)	late Scythian (Olenekian) to Anisian; by Warrington (1973)	Auchenhew Beds		Isle of Arran	Scotland	55°31'10.7"N 5°21'06.9"W	55.5019 N -5.3314 W	20.81	11.62	Clark et al. 2002	Non-dinosauromorpha Archosarus	22		157
Chirotherium barthii	late Early to early Middle Triassic)	late Scythian (Olenekian) to Anisian; by Warrington (1973)	Auchenhew Beds		Isle of Arran	Scotland	55°31'10.7"N 5°21'06.9"W	55.5019 N -5.3314 W	20.81	11.62	Clark et al. 2002	Non-dinosauromorpha Archosarus	27.8		163
Chirotherium barthii	late Early to early Middle Triassic)	late Scythian (Olenekian) to Anisian; by Warrington (1973)	Auchenhew Beds		Isle of Arran	Scotland	55°31'10.7"N 5°21'06.9"W	55.5019 N -5.3314 W	20.81	11.62	Clark et al. 2002	Non-dinosauromorpha Archosarus	27.3		170
Chirotherium barthii	late Early to early Middle Triassic)	late Scythian (Olenekian) to Anisian; by Warrington (1973)	Auchenhew Beds		Isle of Arran	Scotland	55°31'10.7"N 5°21'06.9"W	55.5019 N -5.3314 W	20.81	11.62	Clark et al. 2002	Non-dinosauromorpha Archosarus	125		158.113
Chirotherium barthii	late Early to early Middle Triassic)	late Scythian (Olenekian) to Anisian; by Warrington (1973)	Auchenhew Beds		Isle of Arran	Scotland	55°31'10.7"N 5°21'06.9"W	55.5019 N -5.3314 W	20.81	11.62	Clark et al. 2002	Non-dinosauromorpha Archosarus	155		158.501
Chirotherium barthii	late Early to early Middle Triassic)	late Scythian (Olenekian) to Anisian; by Warrington (1973)	Auchenhew Beds		Isle of Arran	Scotland	55°31'10.7"N 5°21'06.9"W	55.5019 N -5.3314 W	20.81	11.62	Clark et al. 2002	Non-dinosauromorpha Archosarus	126		158.889
Chirotherium barthii	late Early to early Middle Triassic)	late Scythian (Olenekian) to Anisian; by Warrington (1973)	Auchenhew Beds		Isle of Arran	Scotland	55°31'10.7"N 5°21'06.9"W	55.5019 N -5.3314 W	20.81	11.62	Clark et al. 2002	Non-dinosauromorpha Archosarus	126		159.277
Isochirotherium herculis	late Early to early Middle Triassic)	late Scythian (Olenekian) to Anisian; by Warrington (1973)	Auchenhew Beds		Isle of Arran	Scotland	55°31'10.7"N 5°21'06.9"W	55.5019 N -5.3314 W	20.81	11.62	Clark & Corrance 2009	Non-dinosauromorpha Archosarus	160,00-300,00	80,00-130,00
Rhynchosauroides bornemanni	Lower Triassic	Late Olenekian	Solling Formation		Bad Karlshafen/Weser area	Germany	51°38'36.93"N 9°27'22.95"E	51.6436N 9.4561E	20.23		Demathieu & Fichetr, 1989	Basal Neodipasida
Rhynchosauroides schochardti	Lower Triassic	Late Olenekian	Solling Formation		Bad Karlshafen/Weser area	Germany	51°38'36.93"N 9°27'22.95"E	51.6436N 9.4561E	20.23		Demathieu & Fichetr, 1989	Basal Neodipasida
Chirotherium sickleri	Lower Triassic	Late Olenekian	Solling Formation		Bad Karlshafen/Weser area	Germany	51°38'36.93"N 9°27'22.95"E	51.6436N 9.4561E	20.23		Demathieu & Fichetr, 1989	Non-dinosauromorpha Archosarus
Rotodactylus matthesi	Lower Triassic	Late Olenekian	Solling Formation		Bad Karlshafen/Weser area	Germany	51°38'36.93"N 9°27'22.95"E	51.6436N 9.4561E	20.23		Demathieu & Fichetr, 1989	Dinosauromorph Archosarus
Dicynodontipus geinitzi	Lower Triassic	Late Olenekian	Solling Formation		Bad Karlshafen/Weser area	Germany	51°38'36.93"N 9°27'22.95"E	51.6436N 9.4561E	20.23		Demathieu & Fichetr, 1989	Therapsida, Dicynodonts
Protochirotherium wolfhagense	Lower Triassic	Olenekian	Detfurth Formation		Wolfhagen	Germany	51°19′N 9°10′E	51.3167 N 9.1667 E	19.86		Fichter and Kunz 2004	Non-dinosauromorpha Archosarus	109		156
Prorotodactylus isp.	Lower Triassic	Late Olenekian	Detfurth Formation		Wolfhagen, norhten Hesse	Germany	51°19'18.1"N 9°10'14.1"E	51.3217 N 9.1706 E	19.86	19.57	Fichter and Kunz, 2013	Dinosauromorpha	30
Rotodactylus isp.	Lower Triassic	Late Olenekian	Detfurth Formation		Wolfhagen, norhten Hesse	Germany	51°19'18.1"N 9°10'14.1"E	51.3217 N 9.1706 E	19.86	19.57	Fichter and Kunz, 2013	Dinosauromorpha	30
Rotodactylus isp.	Lower Triassic	Late Olenekian	Detfurth Formation		Wolfhagen, norhten Hesse	Germany	51°19'18.1"N 9°10'14.1"E	51.3217 N 9.1706 E	19.86	19.57	Fichter and Kunz, 2013	Dinosauromorpha	50
Protochirotherium wolfhagense	Lower Triassic	Olenekian	Detfurth Formation		Wolfhagen, norhten Hesse	Germany	51°19'18.1"N 9°10'14.1"E	51.3217 N 9.1706 E	19.86	19.57	Fichter and Kunz, 2004	Non-dinosauromorpha Archosarus	82		156
Protochirotherium wolfhagense	Lower Triassic	Olenekian	Detfurth Formation		Wolfhagen, norhten Hesse	Germany	51°19'18.1"N 9°10'14.1"E	51.3217 N 9.1706 E	19.86	19.57	Fichter and Kunz, 2004	Non-dinosauromorpha Archosarus	130		156
Protochirotherium wolfhagense	Lower Triassic	Olenekian	Detfurth Formation		Wolfhagen, norhten Hesse	Germany	51°19'18.1"N 9°10'14.1"E	51.3217 N 9.1706 E	19.86	19.57	Fichter and Kunz, 2004	Non-dinosauromorpha Archosarus	109		156
Protochirotherium isp.	Lower Triassic	Early Olenekian	Volpriehausen Formation		Rhön, Thuringia	Germany			19.48	17.67	Gümbel, 2009	Non-dinosauromorpha Archosarus
Chirotherium sickleri	Lower Triassic	Olenekian	Upper Middle Buntsandstein		Harras, Eisfeld	Germany	50°24'19.1"N 10°51'33.0"E	50.4053N 10.8592E	19.47	20.1	Haubold 1967	Non-dinosauromorpha Archosarus	80		152
Chirotherium harrasense	Lower Triassic	Olenekian	Upper Middle Buntsandstein			Poland			19.47		Haubold 1967	Non-dinosauromorpha Archosarus	38		156
Chirotherium praeparvum	Lower Triassic	Olenekian	Upper Middle Buntsandstein		Harras, Eisfeld	Germany	50°24'19.1"N 10°51'33.0"E	50.4053N 10.8592E	19.47	20.1	Haubold 1967	Non-dinosauromorpha Archosarus	49		159
Chirotherium sickleri	Lower Triassic	Olenekian	Upper Middle Buntsandstein		Harras, Eisfeld	Germany	50°24'19.1"N 10°51'33.0"E	50.4053N 10.8592E	19.47	20.1	Haubold 1967	Non-dinosauromorpha Archosarus	70		160
Chirotherium soergeli	Lower Triassic	Olenekian	Upper Middle Buntsandstein		Harras, Eisfeld	Germany	50°24'19.1"N 10°51'33.0"E	50.4053N 10.8592E	19.47	20.1	Haubold 1967	Non-dinosauromorpha Archosarus	47		165
Chirotherium sickleri	Lower Triassic	Olenekian	Upper Middle Buntsandstein		Harras, Eisfeld	Germany	50°24'19.1"N 10°51'33.0"E	50.4053N 10.8592E	19.47	20.1	Haubold 1967	Non-dinosauromorpha Archosarus	47		165.5
Chirotherium soergeli	Lower Triassic	Olenekian	Upper Middle Buntsandstein		Harras, Eisfeld	Germany	50°24'19.1"N 10°51'33.0"E	50.4053N 10.8592E	19.47	20.1	Haubold 1967	Non-dinosauromorpha Archosarus	40		166
Chirotherium soergeli	Lower Triassic	Olenekian	Upper Middle Buntsandstein		Harras, Eisfeld	Germany	50°24'19.1"N 10°51'33.0"E	50.4053N 10.8592E	19.47	20.1	Haubold 1967	Non-dinosauromorpha Archosarus	44		168
Rotodactylus matthesi	Lower Triassic	Olenekian	Upper Middle Buntsandstein		Harras, Eisfeld	Germany	50°24'19.1"N 10°51'33.0"E	50.4053N 10.8592E	19.47	20.1	Haubold 1967	Dinosauromorpha	40		93
Rotodactylus matthesi	Lower Triassic	Olenekian	Upper Middle Buntsandstein		Harras, Eisfeld	Germany	50°24'19.1"N 10°51'33.0"E	50.4053N 10.8592E	19.47	20.1	Haubold 1967	Dinosauromorpha	35		130
Rotodactylus matthesi	Lower Triassic	Olenekian	Upper Middle Buntsandstein		Harras, Eisfeld	Germany	50°24'19.1"N 10°51'33.0"E	50.4053N 10.8592E	19.47	20.1	Haubold 1967	Dinosauromorpha	40		136
Rotodactylus matthesi	Lower Triassic	Olenekian	Upper Middle Buntsandstein		Harras, Eisfeld	Germany	50°24'19.1"N 10°51'33.0"E	50.4053N 10.8592E	19.47	20.1	Haubold 1967	Dinosauromorpha	40		137
Chirotherium praeparvum	Lower Triassic	Olenekian	Upper Middle Buntsandstein		Harras, Eisfeld	Germany	50°24'19.1"N 10°51'33.0"E	50.4053N 10.8592E	19.47	20.1	Haubold 1967	Non-dinosauromorpha Archosarus	32		136
Chirotherium praeparvum	Lower Triassic	Olenekian	Upper Middle Buntsandstein		Harras, Eisfeld	Germany	50°24'19.1"N 10°51'33.0"E	50.4053N 10.8592E	19.47	20.1	Haubold 1967	Non-dinosauromorpha Archosarus	48		146
Chirotherium praeparvum	Lower Triassic	Olenekian	Upper Middle Buntsandstein		Harras, Eisfeld	Germany	50°24'19.1"N 10°51'33.0"E	50.4053N 10.8592E	19.47	20.1	Haubold 1967	Non-dinosauromorpha Archosarus	139.1		172.083
Chirotherium sickleri	Lower Triassic	Olenekian	Upper Middle Buntsandstein		Harras, Eisfeld	Germany	50°24'19.1"N 10°51'33.0"E	50.4053N 10.8592E	19.47	20.1	Haubold 1967	Non-dinosauromorpha Archosarus	139.5		172.471
Chirotherium soergeli	Lower Triassic	Olenekian	Upper Middle Buntsandstein		Harras, Eisfeld	Germany	50°24'19.1"N 10°51'33.0"E	50.4053N 10.8592E	19.47	20.1	Haubold 1967	Non-dinosauromorpha Archosarus	139.9		172.859
Chirotherium sickleri	Lower Triassic	Olenekian	Upper Middle Buntsandstein		Harras, Eisfeld	Germany	50°24'19.1"N 10°51'33.0"E	50.4053N 10.8592E	19.47	20.1	Haubold 1967	Non-dinosauromorpha Archosarus	140.3		173.247
Chirotherium soergeli	Lower Triassic	Olenekian	Upper Middle Buntsandstein		Harras, Eisfeld	Germany	50°24'19.1"N 10°51'33.0"E	50.4053N 10.8592E	19.47	20.1	Haubold 1967	Non-dinosauromorpha Archosarus	140.7		173.635
Chirotherium soergeli	Lower Triassic	Olenekian	Upper Middle Buntsandstein		Harras, Eisfeld	Germany	50°24'19.1"N 10°51'33.0"E	50.4053N 10.8592E	19.47	20.1	Haubold 1967	Non-dinosauromorpha Archosarus	141.1		174.023
Rotodactylus matthesi	Lower Triassic	Olenekian	Upper Middle Buntsandstein		Harras, Eisfeld	Germany	50°24'19.1"N 10°51'33.0"E	50.4053N 10.8592E	19.47	20.1	Haubold 1967	Dinosauromorpha	141.5		174.411
Rotodactylus matthesi	Lower Triassic	Olenekian	Upper Middle Buntsandstein		Harras, Eisfeld	Germany	50°24'19.1"N 10°51'33.0"E	50.4053N 10.8592E	19.47	20.1	Haubold 1967	Dinosauromorpha	141.9		174.799
Rotodactylus matthesi	Lower Triassic	Olenekian	Upper Middle Buntsandstein		Harras, Eisfeld	Germany	50°24'19.1"N 10°51'33.0"E	50.4053N 10.8592E	19.47	20.1	Haubold 1967	Dinosauromorpha	142.3		175.187
Rotodactylus matthesi	Lower Triassic	Olenekian	Upper Middle Buntsandstein		Harras, Eisfeld	Germany	50°24'19.1"N 10°51'33.0"E	50.4053N 10.8592E	19.47	20.1	Haubold 1967	Dinosauromorpha	142.7		175.575
Chirotherium sickleri	Lower Triassic	Olenekian	Upper Middle Buntsandstein		Harras, Eisfeld	Germany	50°24'19.1"N 10°51'33.0"E	50.4053N 10.8592E	19.47	20.1	Haubold 1967	Non-dinosauromorpha Archosarus	138.4		171.307
Chirotherium praeparvum	Lower Triassic	Olenekian	Upper Middle Buntsandstein		Harras, Eisfeld	Germany	50°24'19.1"N 10°51'33.0"E	50.4053N 10.8592E	19.47	20.1	Haubold 1967	Non-dinosauromorpha Archosarus	136.8		169.754
Chirotherium praeparvum	Lower Triassic	Olenekian	Upper Middle Buntsandstein		Harras, Eisfeld	Germany	50°24'19.1"N 10°51'33.0"E	50.4053N 10.8592E	19.47	20.1	Haubold 1967	Non-dinosauromorpha Archosarus	137.2		170.142
Rhynchosauroides bonremanni	Lower Triassic	Olenekian	Upper Middle Buntsandstein		Hessberg, Hildburghausen	Germany	50°25'01.2"N 10°46'04.5"E	50.4169N 10.7678E	19.46	20.1	Haubold 1966	Basal Neodipasida	15		110
Rhynchosauroides boremanni	Lower Triassic	Olenekian	Upper Middle Buntsandstein		Hessberg, Hildburghausen	Germany	50°25'01.2"N 10°46'04.5"E	50.4169N 10.7678E	19.46	20.1	Haubold 1966	Basal Neodipasida	15		110
Rhynchosauroides boremanni	Lower Triassic	Olenekian	Upper Middle Buntsandstein		Hessberg, Hildburghausen	Germany	50°25'01.2"N 10°46'04.5"E	50.4169N 10.7678E	19.46	20.1	Haubold 1966	Basal Neodipasida	17		110
Rhynchosauroides pussilus	Lower Triassic	Olenekian	Upper Middle Buntsandstein		Hessberg, Hildburghausen	Germany	50°25'01.2"N 10°46'04.5"E	50.4169N 10.7678E	19.46	20.1	Haubold 1966	Basal Neodipasida	13		112
Rhynchosauroides boremanni	Lower Triassic	Olenekian	Upper Middle Buntsandstein		Hessberg, Hildburghausen	Germany	50°25'01.2"N 10°46'04.5"E	50.4169N 10.7678E	19.46	20.1	Haubold 1966	Basal Neodipasida	21		115
Rhynchosauroides pussilus	Lower Triassic	Olenekian	Upper Middle Buntsandstein		Hessberg, Hildburghausen	Germany	50°25'01.2"N 10°46'04.5"E	50.4169N 10.7678E	19.46	20.1	Haubold 1966	Basal Neodipasida	12		120
Chelichnus geinitzi	Lower Triassic	Olenekian	Upper Middle Buntsandstein		Hessberg, Hildburghausen	Germany	50°25'01.2"N 10°46'04.5"E	50.4169N 10.7678E	19.46	20.1	Haubold 1966	Therapsid	50		138
Chelichnus geinitzi	Lower Triassic	Olenekian	Upper Middle Buntsandstein		Hessberg, Hildburghausen	Germany	50°25'01.2"N 10°46'04.5"E	50.4169N 10.7678E	19.46	20.1	Haubold 1966	Therapsid	42		147
Isochirotherium archaeum	Lower Triassic	Olenekian	Lauterbach flagstone Hardegsen sequence middle Buntsandstein		Lauterbach	Germany		50.6346 N 9.3967 E	19.29	21.1	Demathieu and Haubold 1982	Non-dinosauromorpha Archosarus	20.5		90
Brachychirotherium kuhni	Lower Triassic	Olenekian	Lauterbach flagstone Hardegsen sequence middle Buntsandstein		Lauterbach	Germany		50.6346 N 9.3967 E	19.29	21.2	Demathieu and Haubold 1982	Non-dinosauromorpha Archosarus	98		100
Synaptichnium primum	Lower Triassic	Olenekian	Lauterbach flagstone Hardegsen sequence middle Buntsandstein		Lauterbach	Germany		50.6346 N 9.3967 E	19.29	21.3	Demathieu and Haubold 1982	Non-dinosauromorpha Archosarus	164		110
Isochirotherium archaeum	Lower Triassic	Olenekian	Lauterbach flagstone Hardegsen sequence middle Buntsandstein		Lauterbach	Germany		50.6346 N 9.3967 E	19.29	21.4	Demathieu and Haubold 1982	Non-dinosauromorpha Archosarus	195		110
Synaptichnium isp.	Lower Triassic	Olenekian	Lauterbach flagstone Hardegsen sequence middle Buntsandstein		Lauterbach	Germany		50.6346 N 9.3967 E	19.29	21.5	Demathieu and Haubold 1982	Non-dinosauromorpha Archosarus	56		140
Isochirotherium archaeum	Lower Triassic	Olenekian	Lauterbach flagstone Hardegsen sequence middle Buntsandstein		Lauterbach	Germany		50.6346 N 9.3967 E	19.29	20	Demathieu and Haubold 1982	Non-dinosauromorpha Archosarus	128.2		161.217
Brachychirotherium kuhni	Lower Triassic	Olenekian	Lauterbach flagstone Hardegsen sequence middle Buntsandstein		Lauterbach	Germany		50.6346 N 9.3967 E	19.29	21	Demathieu and Haubold 1982	Non-dinosauromorpha Archosarus	128.6		161.605
Synaptichnium primum	Lower Triassic	Olenekian	Lauterbach flagstone Hardegsen sequence middle Buntsandstein		Lauterbach	Germany		50.6346 N 9.3967 E	19.29	22	Demathieu and Haubold 1982	Non-dinosauromorpha Archosarus	129		161.993
Isochirotherium archaeum	Lower Triassic	Olenekian	Lauterbach flagstone Hardegsen sequence middle Buntsandstein		Lauterbach	Germany		50.6346 N 9.3967 E	19.29	23	Demathieu and Haubold 1982	Non-dinosauromorpha Archosarus	129.4		162.381
Synaptichnium isp.	Lower Triassic	Olenekian	Lauterbach flagstone Hardegsen sequence middle Buntsandstein		Lauterbach	Germany		50.6346 N 9.3967 E	19.29	24	Demathieu and Haubold 1982	Non-dinosauromorpha Archosarus	129.8		162.769
Chirotheroid	Lower Triassic	middle-upper Scythian	Wilmslow Sandstone Formation		Chashire Basin	England	53°10′N 2°35′W	53°10′N 2°35′W	19.04	12.05	Alty 1926 in King 1997	Non-dinosauromorpha Archosarus
Rotodactylus sp.	Lower Triassic	middle-upper Scythian	Wildmoor Sandstone Formation		Churchill, Worcestershire	England	52°24'42.19''N 2°10.50'93''W	52.4053N -2.1925W	18.38	12.05	Wills 1956 in King 1997	Dinosauromorpha
Rotodactylus sp.	Lower Triassic	middle-upper Scythian	Wildmoor Sandstone Formation		Bellington, Worcestershire	England	52°11′N 2°13′W	52.0167N -2.2167E	18.01	12.05	Wills and Sarjeant 1970 in King 1997	Dinosauromorpha
Rhynchosauroides brittensis	Lower Triassic	Olenekian	Bundsandstein Moyen		Britten, Sarre	Germany	49° 3'39.66"N 6°58'4.56"E	49.061N 6.9679E	17.23		Demathieu et al., 1987	Basal Neodipasida	17.2	12.5	88.3
Saarichnium aenigmaticum	Lower Triassic	Olenekian	Bundsandstein Moyen		Britten, Sarre	Germany	50° 3'39.66"N 6°58'4.56"E	49.061N 6.9679E	17.24		Demathieu et al., 1987	Basal Neodipasida	27.3	23.2	66.5
Procolophonichnium jageri	Lower Triassic	Olenekian	Bundsandstein Moyen		Britten, Sarre	Germany	50° 3'39.66"N 6°58'4.56"E	49.061N 6.9679E	17.24		Demathieu & Müller, 1978	Non-dinosauromorpha Archosarus	31.1	21.9	87.7
Chirotherium herculis	Lower Triassic				West Cheshire	England		53.160.142 N	15.74	12.05	Pbdb	Non-dinosauromorpha Archosarus
Chirotherium sickleri (C. minus)	Lower Triassic				Merseyside	England		53.335.361 N	15.88	11.78	Pbdb	Non-dinosauromorpha Archosarus
Chirotherium sickleri (C. minus)	Lower Triassic				Merseyside	England		53.335.361 N	15.88	11.78	Pbdb	Non-dinosauromorpha Archosarus
Chirotherium barthii (C. isp.)	Lower Triassic				Merseyside	England		53.335.361 N	15.88	11.78	Pbdb	Non-dinosauromorpha Archosarus
Chirotherium barthii (C. storetonense)	Lower Triassic				Merseyside	England		53.335.361 N	15.88	11.78	Pbdb	Non-dinosauromorpha Archosarus
Chirotherium barthii (C. isp.)	Lower Triassic				Chashire Basin	England		53.376.336 N	15.99	12.14	Pbdb	Non-dinosauromorpha Archosarus
Rotodactylus ips.	Lower Triassic	Olenekian	Red Peak		Natrona	Wyoming		43.283.333 N, 107.183.333 W	11.16	-32.07	Baird 1950	Dinosauromorpha
Chelonipus isp.	Lower Triassic	Olenekian	Red Peak		Natrona	Wyoming		43.283.333 N, 107.183.333 W	11.16	-32.07	Baird 1951	Other Tetrapod
Chirotherium barthii	Lower Triassic	Olenekian	Red Peak		Natrona	Wyoming		43.283.333 N, 107.183.333 W	11.16	-32.07	Baird 1952	Non-dinosauromorpha Archosarus
Rhynchosauroides isp.	Lower Triassic	Olenekian	Red Peak		Natrona	Wyoming		43.283.333 N, 107.183.333 W	11.16	-32.07	Baird 1953	Basal Neodipasida
Rhynchosauroides isp.	Lower Triassic	Olenekian	Red Peak		Natrona	Wyoming		43.333.333 N 107.116.667 W	11.18	-32.01	Baird 1954	Basal Neodipasida
Chelonipus isp.	Lower Triassic	Olenekian	Red Peak		Natrona	Wyoming		43.333.333 N 107.116.667 W	11.18	-32.01	Baird 1955	Other Tetrapod
Chirotherium barthii	Lower Triassic	Olenekian	Red Peak		Natrona	Wyoming		43.333.333 N 107.116.667 W	11.18	-32.01	Baird 1956	Non-dinosauromorpha Archosarus
Chirotherium barthii	Lower Triassic	Olenekian	Red Peak		Natrona	Wyoming		43.416.667 N 106.933.333 W	11.20	-31.85	Baird 1957	Non-dinosauromorpha Archosarus
Rhynchosauroides isp.	Lower Triassic	Olenekian	Red Peak		Natrona	Wyoming		43.416.667 N 106.933.333 W	11.20	-31.85	Baird 1958	Basal Neodipasida
Rhynchosauroides palmatus	Lower Triassic	Olenekian	Red Peak		Fermont	Wyoming		43.416.667 N 107.8 W	11.52	-32.40	Baird 1959	Basal Neodipasida
Rhynchosauroides palmatus	Lower Triassic	Olenekian	Red Peak		Fermont	Wyoming		43.416.667 N 107.8 W	11.52	-32.40	Baird 1960	Basal Neodipasida
Rhynchosauroides isp.	Lower Triassic	Olenekian	Red Peak		Hot Springs	Wyoming		43.416.667 N 108.033.333 W	11.78	-32.46	Baird 1961	Basal Neodipasida
Chelonipus isp.	Lower Triassic	Olenekian	Red Peak		Hot Springs	Wyoming		43.416.667 N 108.033.333 W	11.78	-32.46	Baird 1962	Other Tetrapod
Chirotherium barthii	Lower Triassic	Olenekian	Red Peak		Hot Springs	Wyoming		43.416.667 N 108.033.333 W	11.78	-32.46	Baird 1963	Non-dinosauromorpha Archosarus
Rhynchosauroides palmatus	Lower Triassic	Olenekian	Red Peak			Wyoming	43.0046 N 107.797 W		11.2	-31.9	Baird 1964	Basal Neodipasida			107
Rhynchosauroides palmatus	Lower Triassic	Olenekian	Red Peak			Wyoming			10.28	-31.77	Baird 1965	Basal Neodipasida			157.725
Chirotherium isp.	Lower Triassic	Olenekian	Zhenfeng		Guizhou	China		28.8306N 107.5761E	9.45	94.98	Pbdb	Non-dinosauromorpha Archosarus
Rhynchosauroides cf. schochardti	late Early Triassic–early Middle Triassic age	Late Olenekian	Bunter Formation		Segre Valley and La Trava, Catalan Pyrenees	Spain	42°19'58.8"N 1°25'27.5"E	42.3328 N 1.4242 E	9.57		Mujal et al., 2016	Basal Neodipasida	20
Rhynchosauroides isp. Indet. 1	late Early Triassic–early Middle Triassic age	Late Olenekian	Bunter Formation		Segre Valley and La Trava, Catalan Pyrenees	Spain	42°19'58.8"N 1°25'27.5"E	42.3328 N 1.4242 E	9.57		Mujal et al., 2016	Basal Neodipasida	15		131
Rhynchosauroides isp.	late Early Triassic–early Middle Triassic age	Late Olenekian	Bunter Formation		Segre Valley and La Trava, Catalan Pyrenees	Spain	42°19'58.8"N 1°25'27.5"E	42.3328 N 1.4242 E	9.57		Mujal et al., 2016	Basal Neodipasida	10
Prorotodactylus - Rotodactylus plexus	late Early Triassic–early Middle Triassic age	Late Olenekian	Bunter Formation		Segre Valley and La Trava, Catalan Pyrenees	Spain	42°19'58.8"N 1°25'27.5"E	42.3328 N 1.4242 E	9.57		Mujal et al., 2016	Dinosauromorpha	30
Chirotheriidae indet.	late Early Triassic–early Middle Triassic age	Late Olenekian	Bunter Formation		Segre Valley and La Trava, Catalan Pyrenees	Spain	42°19'58.8"N 1°25'27.5"E	42.3328 N 1.4242 E	9.57		Mujal et al., 2016	Non-dinosauromorpha Archosarus	10
Chirotheriidae indet.	late Early Triassic–early Middle Triassic age	Late Olenekian	Bunter Formation		Segre Valley and La Trava, Catalan Pyrenees	Spain	42°19'58.8"N 1°25'27.5"E	42.3328 N 1.4242 E	9.57		Mujal et al., 2016	Non-dinosauromorpha Archosarus	15
Tetrapoda indet.	Lower Triassic	Spathian	Moenkopi Formation		San Rafael Swell	Utah	38°49'26.1"N 110°41'04.4"W		8.5	-36.4	Mickelson et al., 2006	Other Tetrapod
Tetrapoda indet.	Lower Triassic	Spathian	Moenkopi Formation		Glen Canyon	Utah	37°31'25.4"N 110°43'20.2"W		8.2	-38.9	Mickelson et al., 2006	Other Tetrapod
Rhynochosauroides isp.	Lower Triassic	Spathian	Moenkopi Formation	lower red member	Kolob Canyons, Zion NP	Utah	37°25'08.0"N 113°09'03.2"W	37.4169 N 113.1501 W	8.1	-38.9	Mickelson et al., 2006	Basal Neodipasida	50
Chirotherium isp.	Lower Triassic	Spathian	Moenkopi Formation	Torrey member	Capitol Reef	Utah	38°18'27.6"N 111°16'04.6"W	38.3077 N -11.2668 W	8.1	-37.2	Mickelson et al., 2006	Non-dinosauromorpha Archosarus
Small reptiles tracks	Lower Triassic	Spathian	Menkopi Formation	Moqui Member?	Valley of Fire	Nevada	36°29'0.12"N 114°31'24.45"O		7.5		Peabody, 1948	Small reptiles
Rhynchosauroides isp.	Lower Triassic	Olenekian	Timezgadiouine Formation		Argana Basin	Morocco	30°23'03.3"N 9°23'33.2"W	30.3833 N 9.3925 W	7.4	3.4	Hmich et al., 2006	Basal Neodipasida	50
Synaptichnium - Protochirotherium plexus	Lower Triassic	Olenekian	Timezgadiouine Formation	T3	Iggui Aouglef, Argana Basin	Morocco	30°50'15.4"N 9°01'53.7"W	30.8376N 9.0314E	7.3	3.4	Tourani et al., 2010	Non-dinosauromorpha Archosarus	136
Synaptichnium - Protochirotherium plexus	Lower Triassic	Olenekian	Timezgadiouine Formation	T3	Iggui Aouglef, Argana Basin	Morocco	30°50'15.4"N 9°01'53.7"W	30.8376N 9.0314E	7.3	3.4	Tourani et al., 2010	Non-dinosauromorpha Archosarus	135
Synaptichnium - Protochirotherium plexus	Lower Triassic	Olenekian	Timezgadiouine Formation	T3	Iggui Aouglef, Argana Basin	Morocco	30°50'15.4"N 9°01'53.7"W	30.8376N 9.0314E	7.3	3.4	Tourani et al., 2010	Non-dinosauromorpha Archosarus	170
Synaptichnium - Protochirotherium plexus	Lower Triassic	Olenekian	Timezgadiouine Formation	T3	Iggui Aouglef, Argana Basin	Morocco	30°50'15.4"N 9°01'53.7"W	30.8376N 9.0314E	7.3	3.4	Tourani et al., 2010	Non-dinosauromorpha Archosarus	113
Protochirotherium-Synaptichnium plexsus	Lower Triassic	Early Triassic	Timezgadiouine Formation		CDUE 10, Tikida, Argana Basin	Morocco	30°49' N 09°05' W	30.8167 N 9.0833 W	7.0	3.4	Klein et al., 2010	Non-dinosauromorpha Archosarus	190	120
Protochirotherium-Synaptichnium plexsus	Lower Triassic	Early Triassic	Timezgadiouine Formation		CDUE 10, Tikida, Argana Basin	Morocco	30°49' N 09°05' W	30.8167 N 9.0833 W	7.0	3.4	Klein et al., 2010	Non-dinosauromorpha Archosarus	160	125
Protochirotherium-Synaptichnium plexsus	Lower Triassic	Early Triassic	Timezgadiouine Formation		CDUE 10, Tikida, Argana Basin	Morocco	30°49' N 09°05' W	30.8167 N 9.0833 W	7.0	3.4	Klein et al., 2010	Non-dinosauromorpha Archosarus	160	130
Protochirotherium-Synaptichnium plexsus	Lower Triassic	Early Triassic	Timezgadiouine Formation		CDUE 10, Tikida, Argana Basin	Morocco	30°49' N 09°05' W	30.8167 N 9.0833 W	7.0	3.4	Klein et al., 2010	Non-dinosauromorpha Archosarus	130	120
Protochirotherium-Synaptichnium plexsus	Lower Triassic	Early Triassic	Timezgadiouine Formation		CDUE 10, Tikida, Argana Basin	Morocco	30°49' N 09°05' W	30.8167 N 9.0833 W	7.0	3.4	Klein et al., 2010	Non-dinosauromorpha Archosarus		120
Protochirotherium-Synaptichnium plexsus	Lower Triassic	Early Triassic	Timezgadiouine Formation		CDUE 10, Tikida, Argana Basin	Morocco	30°49' N 09°05' W	30.8167 N 9.0833 W	7.0	3.4	Klein et al., 2010	Non-dinosauromorpha Archosarus	130	120
Protochirotherium-Synaptichnium plexsus	Lower Triassic	Early Triassic	Timezgadiouine Formation		CDUE 12, Arguenza, Argana Basin	Morocco	30°49' N 09°05' W	30.8167 N 9.0833 W	7.0	3.4	Klein et al., 2010	Non-dinosauromorpha Archosarus	95
cf. Rhynchosauroides	Lower Triassic	Early Triassic	Timezgadiouine Formation		CDUE 13, Tikida, Argana Basin	Morocco	30°49' N 09°05' W	30.8167 N 9.0833 W	7.0	3.4	Klein et al., 2010	Basal Neodipasida	30
Procolophonichnium isp.	Lower Triassic	Spathian	Menkopi Formation	Wupatki Member	Meteor Crater	Arizona	35° 1'39.16"N 111° 1'19.64"O		5.0	321.0	Klein and Lucas, 2010	Therapsid	17	140
Synaptichnium diabolense	Lower Triassic	Spathian	Moenkopi Formation	Wupatki Member	Meteor Crater	Arizona	35° 1'39.16"N 111° 1'19.64"O		5.0	321.0	Klein and Lucas, 2010	Non-dinosauromorpha Archosarus			140
Chirotherium sickleri	Lower Triassic	Spathian	Moenkopi Formation	Wupatki Member	Meteor Crater	Arizona	35° 1'39.16"N 111° 1'19.64"O		5.0	321.0	Klein and Lucas, 2010	Non-dinosauromorpha Archosarus	85	44	161-165
Chirotherium sickleri	Lower Triassic	Spathian	Moenkopi Formation	Wupatki Member	Meteor Crater	Arizona	35° 1'39.16"N 111° 1'19.64"O		5.0	321.0	Klein and Lucas, 2010	Non-dinosauromorpha Archosarus	122		160
Chirotherium rex	Lower Triassic	Spathian	Moenkopi Formation	Wupatki Member	Moqui Wash	Arizona	35° 4'39.32"N 110°44'4.79"O		5.0	321.0	Klein and Lucas, 2010	Non-dinosauromorpha Archosarus	330	145
Chirotherium rex	Lower Triassic	Spathian	Moenkopi Formation	Wupatki Member	Meteor Crater	Arizona	35° 1'39.16"N 111° 1'19.64"O		5.0	321.0	Klein & Lucas, 2010	Non-dinosauromorpha Archosarus
Isochirotherium coltoni	Lower Triassic	Spathian	Moenkopi Formation	Wupatki Member	Meteor Crater	Arizona	35° 1'39.16"N 111° 1'19.64"O		5.0	321.0	Klein and Lucas, 2010	Non-dinosauromorpha Archosarus	122	48	165
Impression if an Archosaurian palate	Lower Triassic	Spathian	Moenkopi Formation	??	Meteor Crater	Arizona	35° 1'39.16"N 111° 1'19.64"O		5.0	321.1	Peabody, 1956	Non-dinosauromorpha Archosarus
Rotodactylus cursorius	Lower Triassic	Spathian	Moenkopi Formation	Lower part	Meteor Crater	Arizona	35° 1'39.16"N 111° 1'19.64"O		5.0	321.1	Klein & Lucas, 2010	Dinosauromorph Archosarus	58		131-143
Amphibian footprints	Lower Triassic	Spathian	Moenkopi Formation	Lower part	Moqui Wash	Arizona	35° 4'39.32"N 110°44'4.79"O		5.0	321.1	Peabody, 1948	Capitosauridae??
Rhyncosauroides isp.	Lower Triassic	Spathian	Moenkopi Formation	Wupatki Member	Shadow Mountain, NW of Cameron	Arizona	35°52'32.87"N 111°24'46.41"O		5.0	321.1	Klein & Lucas, 2010	Basal Neodipasida
Procolophonichnium isp.	Middle Triassic	Spathian	lower Moenkopi Formation	Wupatki Member		Arizona Utah			5.0		Peabody 1948, 1956 in Klein & Lucas, 2010	Basal Neodiapsida			77
Rotodactylus cursorius	Middle Triassic	Spathian	lower Moenkopi Formation	Wupatki Member		Arizona Utah			5.0		Peabody 1948, 1956 in Klein & Lucas, 2010	Dinosauromorpha			131
Rotodactylus cursorius	Middle Triassic	Spathian	lower Moenkopi Formation	Wupatki Member		Arizona Utah			5.0		Peabody 1948, 1956 in Klein & Lucas, 2010	Dinosauromorpha	58		143
Rotodactylus cursorius	Middle Triassic	Spathian	lower Moenkopi Formation	Wupatki Member		Arizona Utah			5.0		Peabody 1948, 1956 in Klein & Lucas, 2010	Dinosauromorpha			127
Rotodactylus cursorius	Middle Triassic	Spathian	lower Moenkopi Formation	Wupatki Member		Arizona Utah			5.0		Peabody 1948, 1956 in Klein & Lucas, 2010	Dinosauromorpha	35		119
Rotodactylus bradyi	Middle Triassic	Spathian	lower Moenkopi Formation	Wupatki Member		Arizona Utah			5.0		Peabody 1948, 1956 in Klein & Lucas, 2010	Dinosauromorpha	70		125
Synaptichnium diabloense	Middle Triassic	Spathian	lower Moenkopi Formation	Wupatki Member		Arizona Utah			5.0		Peabody 1948, 1956 in Klein & Lucas, 2010	Non-dinosauromorpha Archosarus			142
Synaptichnium diabloense	Middle Triassic	Spathian	lower Moenkopi Formation	Wupatki Member		Arizona Utah			5.0		Peabody 1948, 1956 in Klein & Lucas, 2010	Non-dinosauromorpha Archosarus	53		137
Synaptichnium cameronense	Middle Triassic	Spathian	lower Moenkopi Formation	Wupatki Member		Arizona Utah			5.0		Peabody 1948, 1956 in Klein & Lucas, 2010	Non-dinosauromorpha Archosarus			162
Synaptichnium cameronense	Middle Triassic	Spathian	lower Moenkopi Formation	Wupatki Member		Arizona Utah			5.0		Peabody 1948, 1956 in Klein & Lucas, 2010	Non-dinosauromorpha Archosarus	50		161
Chirotherium barthii	Middle Triassic	Spathian	lower Moenkopi Formation	Wupatki Member		Arizona Utah			5.0		Peabody 1948, 1956 in Klein & Lucas, 2010	Non-dinosauromorpha Archosarus			170
Chirotherium barthii	Middle Triassic	Spathian	lower Moenkopi Formation	Wupatki Member		Arizona Utah			5.0		Peabody 1948, 1956 in Klein & Lucas, 2010	Non-dinosauromorpha Archosarus	225		169
Chirotherium sickleri	Middle Triassic	Spathian	lower Moenkopi Formation	Wupatki Member		Arizona Utah			5.0		Peabody 1948, 1956 in Klein & Lucas, 2010	Non-dinosauromorpha Archosarus			165
Chirotherium sickleri	Middle Triassic	Spathian	lower Moenkopi Formation	Wupatki Member		Arizona Utah			5.0		Peabody 1948, 1956 in Klein & Lucas, 2010	Non-dinosauromorpha Archosarus	85		161
Chirotherium rex	Middle Triassic	Spathian	lower Moenkopi Formation	Wupatki Member		Arizona Utah			5.0		Peabody 1948, 1956 in Klein & Lucas, 2010	Non-dinosauromorpha Archosarus	330
Isochirotherium coltoni	Middle Triassic	Spathian	lower Moenkopi Formation	Wupatki Member		Arizona Utah			5.0		Peabody 1948, 1956 in Klein & Lucas, 2010	Non-dinosauromorpha Archosarus	122		165
Isochirotherium marshalli	Middle Triassic	Spathian	lower Moenkopi Formation	Wupatki Member		Arizona Utah			5.0		Peabody 1948, 1956 in Klein & Lucas, 2010	Non-dinosauromorpha Archosarus	225		180
Rhynchosauroides palmatus	Lower Triassic	Olenekian	Werfen Fm	Campil ?	Val Gardena (Bulla/Pufels)	Italy	46°33'50.4"N 11°38'16.0"E	46.5511 N 11.6378 E	4.7	25.1	Conti et al., 2000	Basal Neodipasida
Rhynchosauroides palmatus	Lower Triassic	Olenekian	Werfen Fm	Campil ?	Val Travignolo	Italy	46°17'56.9"N 11°47'29.4"E	46.2989 N 11.7914 E	4.7	25.1	Conti et al., 2001	Basal Neodipasida
Rhynchosauroides cf. schochardti	Lower Triassic	Olenekian	Werfen Fm	Campil ?	Gattera (Recoaro Terme)	Italy	45°41'43.0"N 11°12'04.0"E	45.6953 N 11.2 E	4.7	25.1	Mietto, 1986	Basal Neodipasida	25
Chirotherium	Lower-Middle Triassic	Trias inferieur et moyen	Gres de Téloua		Anou Makarène	Niger	18°43'23.7"N 7°25'56.5"E	18.7233N 7.4322E	-14.79		Ginsburg et al., 1968	Non-dinosauromorpha Archosarus
Chirotheriidae indet.	Lower Triassic	Trias inferieur	Continental intercalaire		Izegouandan	Niger	17°51'23.5"N 8°14'42.9"E	17.8564 N 8.245 E	- 12.20	8.2	Taquet, 1976 (in Klein, 2010)	Non-dinosauromorpha Archosarus
Synaptichnium isp. (Brachychirotherium isp.)	Lower Triassic		Tarjados Formation		Quebrada de Ischichuca, La Rioja province	Argentina	29°26′S 66°51′W	29.4108 S 66.8518 W	-40.18	321.1	Melchor and de Valais, 2006	Non-dinosauromorpha Archosarus	137	53-58
Rhynochosauroides isp.	Lower Triassic		Tarjados Formation		Quebrada de Ischichuca, La Rioja province	Argentina	29°26′S 66°51′W	29.4108 S 66.8518 W	-40.18	321.1	Melchor and de Valais, 2006	Basal Neodipasida	22
Rhynochosauroides isp.	Lower Triassic		Talampaya Formation		Talampaya Park, La Rioja province	Argentina		29.892632 S 67.847632 W	-49.44		Melchor and de Valais, 2007	Basal Neodipasida	20	10
Chirotheriidae indet.	Lower Triassic		Talampaya Formation		Talampaya Park, La Rioja province	Argentina		29.892632 S 67.847632 W	-49.44		Melchor and de Valais, 2008	Non-dinosauromorpha Archosarus
Cynodont burrows	Lower Triassic	Induan	Cynognathus Zone Driekoppen Formation, Beaufort Group		Eerste Geluk Farm in the Kestell District of the Free State	South Africa	28°25'34''S 28°40'58E	28.4261S 28.6828E	-59.87		Groenewald et al., 2001	Therapsida
Reniformichnus katikatii	Lower Triassic	Olenekian	Katberg Formation		Hobbs Hill, Katikati	South Africa	32°15.892' S 27° 8.586' E	32.25S 27.1333E	-61.19		Krummeck & Bordy, 2017	Therapsida
Dicynodontipus ballambiensis		Earliest Triassic	lower Coal Cliff Sandstone		Bellambi, Wollongong, New South Wales	Australia	34°22'04.7"S 150°55'32.5"E	34.3678 N 150.9256 E	-67.21	147.3	Retallack, 1996	Therapsida	73		77
Dicynodontipus ballambiensis		Earliest Triassic	lower Coal Cliff Sandstone		Bellambi, Wollongong, New South Wales	Australia	34°22'04.7"S 150°55'32.5"E	34.3667 N 150.9167 E	-67.21	147.4	Retallack, 1996	Therapsida	72		77
Dicynodont tracks	Lower Triassic	Induan	Fremouw Formation, middle member		Gordon Valley	Antartica	84°23'S 164E	84.3833S 164E	-71.61		MacDonald et al., 1991	Therapsida

## Sheet: 4. Middle Triassic
Taxon/Ichnotaxon	Epoch	Stage	Formation	Member	Locality	Region/County	Prsent-day coordinates	Prsent-day coordinates	Paleo latitude	Paleo longitude	References	Inferred trackmaker	Average dimensions in mm (PES track length)	Average dimensions in mm (MANUS track length)	PES Pace Angulation	MANUS Pace Angulation
Chirotherium barthii	Middle Triassic	Anisian	Guanling Formation	Member I	Giuzhou	China	25°30'N, 105°30' E	24.5N 105.5E	25	120	Xing et al., 2013	Non-dinosauromorpha Archosarus	100
Chirotherium barthii	Middle Triassic	Anisian	Guanling Formation	Member I	Giuzhou	China	25°30'N, 105°30' E	24.5N 105.5E	25	120	Xing et al., 2013	Non-dinosauromorpha Archosarus	80
Chirotherium barthii	Middle Triassic	Anisian	Guanling Formation	Member I	Giuzhou	China	25°30'N, 105°30' E	24.5N 105.5E	25	120	Xing et al., 2013	Non-dinosauromorpha Archosarus	230		148
Chirotherium barthii	Middle Triassic	Anisian	Guanling Formation	Member I	Giuzhou	China	25°30'N, 105°30' E	24.5N 105.5E	25	120	Xing et al., 2013	Non-dinosauromorpha Archosarus	235
Chirotherium barthii	Middle Triassic	Anisian	Guanling Formation	Member I	Giuzhou	China	25°30'N, 105°30' E	24.5N 105.5E	25	120	Xing et al., 2013	Non-dinosauromorpha Archosarus	225		152
Chirotherium barthii	Middle Triassic	Anisian	Guanling Formation	Member I	Giuzhou	China	25°30'N, 105°30' E	24.5N 105.5E	25	120	Xing et al., 2013	Non-dinosauromorpha Archosarus	245
Chirotherium barthii	Middle Triassic	Anisian	Guanling Formation	Member I	Giuzhou	China	25°30'N, 105°30' E	24.5N 105.5E	25	120	Xing et al., 2013	Non-dinosauromorpha Archosarus	80		158
Chirotherium barthii	Middle Triassic	Anisian	Guanling Formation	Member I	Giuzhou	China	25°30'N, 105°30' E	24.5N 105.5E	25	120	Xing et al., 2013	Non-dinosauromorpha Archosarus	235
Chirotherium barthii	Middle Triassic	Anisian	Guanling Formation	Member I	Giuzhou	China	25°30'N, 105°30' E	24.5N 105.5E	25	120	Xing et al., 2013	Non-dinosauromorpha Archosarus	70		164
Chirotherium barthii	Middle Triassic	Anisian	Guanling Formation	Member I	Giuzhou	China	25°30'N, 105°30' E	24.5N 105.5E	25	120	Xing et al., 2013	Non-dinosauromorpha Archosarus	230		142
Chirotherium barthii	Middle Triassic	Anisian	Guanling Formation	Member I	Giuzhou	China	25°30'N, 105°30' E	24.5N 105.5E	25	120	Xing et al., 2013	Non-dinosauromorpha Archosarus	65		151
Chirotherium barthii	Middle Triassic	Anisian	Guanling Formation	Member I	Giuzhou	China	25°30'N, 105°30' E	24.5N 105.5E	25	120	Xing et al., 2013	Non-dinosauromorpha Archosarus	233		138
Chirotherium barthii	Middle Triassic	Anisian	Guanling Formation	Member I	Giuzhou	China	25°30'N, 105°30' E	24.5N 105.5E	25	120	Xing et al., 2013	Non-dinosauromorpha Archosarus	100		146
Chirotherium barthii	Middle Triassic	Anisian	Guanling Formation	Member I	Giuzhou	China	25°30'N, 105°30' E	24.5N 105.5E	25	120	Xing et al., 2013	Non-dinosauromorpha Archosarus	222		138
Chirotherium barthii	Middle Triassic	Anisian	Guanling Formation	Member I	Giuzhou	China	25°30'N, 105°30' E	24.5N 105.5E	25	120	Xing et al., 2013	Non-dinosauromorpha Archosarus	85		146
Chirotherium barthii	Middle Triassic	Anisian	Guanling Formation	Member I	Giuzhou	China	25°30'N, 105°30' E	24.5N 105.5E	25	120	Xing et al., 2013	Non-dinosauromorpha Archosarus	250		138
Chirotherium barthii	Middle Triassic	Anisian	Guanling Formation	Member I	Giuzhou	China	25°30'N, 105°30' E	24.5N 105.5E	25	120	Xing et al., 2013	Non-dinosauromorpha Archosarus	74		150
Chirotherium barthii	Middle Triassic	Anisian	Guanling Formation	Member I	Giuzhou	China	25°30'N, 105°30' E	24.5N 105.5E	25	120	Xing et al., 2013	Non-dinosauromorpha Archosarus	226		138
Chirotherium barthii	Middle Triassic	Anisian	Guanling Formation	Member I	Giuzhou	China	25°30'N, 105°30' E	24.5N 105.5E	25	120	Xing et al., 2013	Non-dinosauromorpha Archosarus	90		150
Chirotherium barthii	Middle Triassic	Anisian	Guanling Formation	Member I	Giuzhou	China	25°30'N, 105°30' E	24.5N 105.5E	25	120	Xing et al., 2013	Non-dinosauromorpha Archosarus	22		156
Chirotherium barthii	Middle Triassic	Anisian	Guanling Formation	Member I	Giuzhou	China	25°30'N, 105°30' E	24.5N 105.5E	25	120	Xing et al., 2013	Non-dinosauromorpha Archosarus	64		151
Chirotherium barthii	Middle Triassic	Anisian	Guanling Formation	Member I	Giuzhou	China	25°30'N, 105°30' E	24.5N 105.5E	25	120	Xing et al., 2013	Non-dinosauromorpha Archosarus	230		168
Chirotherium barthii	Middle Triassic	Anisian	Guanling Formation	Member I	Giuzhou	China	25°30'N, 105°30' E	24.5N 105.5E	25	120	Xing et al., 2013	Non-dinosauromorpha Archosarus	70		143
Chirotherium barthii	Middle Triassic	Anisian	Guanling Formation	Member I	Giuzhou	China	25°30'N, 105°30' E	24.5N 105.5E	25	120	Xing et al., 2013	Non-dinosauromorpha Archosarus	20		164
Chirotherium barthii	Middle Triassic	Anisian	Guanling Formation	Member I	Giuzhou	China	25°30'N, 105°30' E	24.5N 105.5E	25	120	Xing et al., 2013	Non-dinosauromorpha Archosarus	65		164
Chirotherium barthii	Middle Triassic	Anisian	Guanling Formation	Member I	Giuzhou	China	25°30'N, 105°30' E	24.5N 105.5E	25	120	Xing et al., 2013	Non-dinosauromorpha Archosarus	22		149
Chirotherium barthii	Middle Triassic	Anisian	Guanling Formation	Member I	Giuzhou	China	25°30'N, 105°30' E	24.5N 105.5E	25	120	Xing et al., 2013	Non-dinosauromorpha Archosarus	60		163
Chirotherium barthii	Middle Triassic	Anisian	Guanling Formation	Member I	Giuzhou	China	25°30'N, 105°30' E	24.5N 105.5E	25	120	Xing et al., 2013	Non-dinosauromorpha Archosarus	230		156
Chirotherium barthii	Middle Triassic	Anisian	Guanling Formation	Member I	Giuzhou	China	25°30'N, 105°30' E	24.5N 105.5E	25	120	Xing et al., 2013	Non-dinosauromorpha Archosarus	85		150
Chirotherium barthii	Middle Triassic	Anisian	Guanling Formation	Member I	Giuzhou	China	25°30'N, 105°30' E	24.5N 105.5E	25	120	Xing et al., 2013	Non-dinosauromorpha Archosarus	245		154
Chirotherium barthii	Middle Triassic	Anisian	Guanling Formation	Member I	Giuzhou	China	25°30'N, 105°30' E	24.5N 105.5E	25	120	Xing et al., 2013	Non-dinosauromorpha Archosarus	80		152
Chirotherium barthii	Middle Triassic	Anisian	Guanling Formation	Member I	Giuzhou	China	25°30'N, 105°30' E	24.5N 105.5E	25	120	Xing et al., 2013	Non-dinosauromorpha Archosarus	220		148
Chirotherium barthii	Middle Triassic	Anisian	Guanling Formation	Member I	Giuzhou	China	25°30'N, 105°30' E	24.5N 105.5E	25	120	Xing et al., 2013	Non-dinosauromorpha Archosarus	85		152
Chirotherium barthii	Middle Triassic	Anisian	Guanling Formation	Member I	Giuzhou	China	25°30'N, 105°30' E	24.5N 105.5E	25	120	Xing et al., 2013	Non-dinosauromorpha Archosarus	240		149
Chirotherium barthii	Middle Triassic	Anisian	Guanling Formation	Member I	Giuzhou	China	25°30'N, 105°30' E	24.5N 105.5E	25	120	Xing et al., 2013	Non-dinosauromorpha Archosarus	135		157
Chirotherium barthii	Middle Triassic	Anisian	Guanling Formation	Member I	Giuzhou	China	25°30'N, 105°30' E	24.5N 105.5E	25	120	Xing et al., 2013	Non-dinosauromorpha Archosarus	73
Chirotherium barthii	Middle Triassic	Anisian	Guanling Formation	Member I	Giuzhou	China	25°30'N, 105°30' E	24.5N 105.5E	25	120	Xing et al., 2013	Non-dinosauromorpha Archosarus	78		146
Chirotherium barthii	Middle Triassic	Anisian	Guanling Formation	Member I	Giuzhou	China	25°30'N, 105°30' E	24.5N 105.5E	25	120	Xing et al., 2013	Non-dinosauromorpha Archosarus	147		163
Chirotherium barthii	Middle Triassic	Anisian	Guanling Formation	Member I	Giuzhou	China	25°30'N, 105°30' E	24.5N 105.5E	25	120	Xing et al., 2013	Non-dinosauromorpha Archosarus	30		159
Chirotherium barthii	Middle Triassic	Anisian	Guanling Formation	Member I	Giuzhou	China	25°30'N, 105°30' E	24.5N 105.5E	25	120	Xing et al., 2013	Non-dinosauromorpha Archosarus	132		162
Chirotherium barthii	Middle Triassic	Anisian	Guanling Formation	Member I	Giuzhou	China	25°30'N, 105°30' E	24.5N 105.5E	25	120	Xing et al., 2013	Non-dinosauromorpha Archosarus	141		158
Chirotherium barthii	Middle Triassic	Anisian	Guanling Formation	Member I	Giuzhou	China	25°30'N, 105°30' E	24.5N 105.5E	25	120	Xing et al., 2013	Non-dinosauromorpha Archosarus	170
Chirotherium barthii	Middle Triassic	Anisian	Guanling Formation	Member I	Giuzhou	China	25°30'N, 105°30' E	24.5N 105.5E	25	120	Xing et al., 2013	Non-dinosauromorpha Archosarus	151
Procolophonichnium haarmuehlensis	Middle Triassic	Anisian-Ladinian			Winterswijk	The Netherlands	51°58'31.3"N 6°42'28.2"E	51.9753N 6.7078E	20.87		Sumpf 2014 in Klein et al., 2015	Therapsida	20		80
Procolophonichnium haarmuehlensis	Middle Triassic	Anisian-Ladinian			Winterswijk	The Netherlands	51°58'31.3"N 6°42'28.2"E	51.9753N 6.7078E	20.87		Sumpf 2014 in Klein et al., 2015	Therapsida	25		100
Sustenodactylus hollandicus	Middle Triassic	Anisian	Lower Muschelkalk		Winterswijk	The Netherlands	51°58'31.3"N 6°42'28.2"E	51.9753N 6.7078E	20.87		Demathieu and Oosterink 1988	Other tetrapod	10		60.6
Procolophonichnium winterswijkense	Middle Triassic	Anisian	Lower Muschelkalk		Winterswijk	The Netherlands	51°58'31.3"N 6°42'28.2"E	51.9753N 6.7078E	20.87		Dematieu and Oosterink 1983	Other tetrapod			82.5
Phenacopus faberi	Middle Triassic	Anisian	Lower Muschelkalk		Winterswijk	The Netherlands	51°58'31.3"N 6°42'28.2"E	51.9753N 6.7078E	20.87		Dematieu and Oosterink 1983	Other tetrapod			85
Phenacopus faberi	Middle Triassic	Anisian	Lower Muschelkalk		Winterswijk	The Netherlands	51°58'31.3"N 6°42'28.2"E	51.9753N 6.7078E	20.87		Dematieu and Oosterink 1983	Other tetrapod			85
Procolophonichnium winterswijkense	Middle Triassic	Anisian	Lower Muschelkalk		Winterswijk	The Netherlands	51°58'31.3"N 6°42'28.2"E	51.9753N 6.7078E	20.87		Dematieu and Oosterink 1983	Other tetrapod			87.5
Phenacopus faberi	Middle Triassic	Anisian	Lower Muschelkalk		Winterswijk	The Netherlands	51°58'31.3"N 6°42'28.2"E	51.9753N 6.7078E	20.87		Dematieu and Oosterink 1983	Other tetrapod	20		90
Procolophonichnium winterswijkense	Middle Triassic	Anisian	Lower Muschelkalk		Winterswijk	The Netherlands	51°58'31.3"N 6°42'28.2"E	51.9753N 6.7078E	20.87		Dematieu and Oosterink 1983	Therapsida	35		90
Procolophonichnium winterswijkense	Middle Triassic	Anisian	Lower Muschelkalk		Winterswijk	The Netherlands	51°58'31.3"N 6°42'28.2"E	51.9753N 6.7078E	20.87		Dematieu and Oosterink 1983	Therapsida	26		100
Procolophonichnium winterswijkense	Middle Triassic	Anisian	Lower Muschelkalk		Winterswijk	The Netherlands	51°58'31.3"N 6°42'28.2"E	51.9753N 6.7078E	20.87		Dematieu and Oosterink 1983	Therapsida			116
Rhynchosauroides peabodyi	Middle Triassic	Anisian	Lower Muschelkalk		Winterswijk	The Netherlands	51°58'31.3"N 6°42'28.2"E	51.9753N 6.7078E	20.87		Faber 1958	Basal Neodiapsida	37		107
Chirotherium sickleri	Middle Triassic	Olenekian	Solling folge upper middle Buntsandstein		Bad Karlshafen/Weser	Germany	51°38'36.9"N 9°26'56.6"E	51.6436N 9.4489E	21,39	23.2	Demathieu and Fichter 1989	Non-dinosauromorpha Archosarus	126		160.441
Rhynchosauroides bornemanni	Middle Triassic	Olenekian	Solling folge upper middle Buntsandstein		Bad Karlshafen/Weser	Germany	51°38'36.9"N 9°26'56.6"E	51.6436N 9.4489E	21,39	23.2	Demathieu and Fichter 1989	Basal Neodiapsida	127		160.829
Dicynodentipus geinitzi	Middle Triassic	Olenekian	Solling folge upper middle Buntsandstein		Bad Karlshafen/Weser	Germany	51°38'36.9"N 9°26'56.6"E	51.6436N 9.4489E	21,39	23.2	Demathieu and Fichter 1989	Therapsid	127.4		155
Dicynodentipus geinitzi	Middle Triassic	Olenekian	Solling folge upper middle Buntsandstein		Bad Karlshafen/Weser	Germany	51°38'36.9"N 9°26'56.6"E	51.6436N 9.4489E	21,39	23.2	Demathieu and Fichter 1989	Therapsid	127.8		105
Chirotherium sickleri	Middle Triassic	Olenekian	Solling folge upper middle Buntsandstein		Bad Karlshafen	Germany	51°38'37.4"N 9°26'57.2"E	51.6437 N 9.4492 E	21,39	23.2	Demathieu and Fichter 1989	Non-dinosauromorpha Archosarus	81		141
Rhynchosauroides bornemanni	Middle Triassic	Olenekian	Solling folge upper middle Buntsandstein		Bad Karlshafen	Germany	51°38'37.4"N 9°26'57.2"E	51.6437 N 9.4492 E	21,39	23.2	Demathieu and Fichter 1989	Basal Neodiapsida	24		155
Dicynodentipus geinitzi	Middle Triassic	Olenekian	Solling folge upper middle Buntsandstein		Bad Karlshafen	Germany	51°38'37.4"N 9°26'57.2"E	51.6437 N 9.4492 E	21,39	23.2	Demathieu and Fichter 1989	Therapsid	40		156
Dicynodentipus geinitzi	Middle Triassic	Olenekian	Solling folge upper middle Buntsandstein		Bad Karlshafen	Germany	51°38'37.4"N 9°26'57.2"E	51.6437 N 9.4492 E	21,39	23.2	Demathieu and Fichter 1989	Therapsid	41		163
Chirotherium sickleri	Middle Triassic	Olenekian	Upper Buntsandstein, Thuringischer Chirotherien sandstein		Sulza, Jena	Germany	50°52'23.8"N 11°36'06.0"E	50.9233N 11.6017E	21,39	18.8	Haubold 1971	Non-dinosauromorpha Archosarus	155
Chirotherium herculis	Middle Triassic	Olenekian	Upper Buntsandstein, Thuringischer Chirotherien sandstein		Kahla	Germany	50°48'47.3"N 11°33'52.7"E	50.8131N 11.5644E	21,39	20.1	Haubold 1971	Non-dinosauromorpha Archosarus	300
Isochirotherium	Middle Triassic	Anisian	Baranów		Swietoryzskie	Poland	5129784	20865883	19.65	25.20	Paleobiology database	Non-dinosauromorpha Archosarus
Rotodactylus	Middle Triassic	Anisian	Baranów		Swietoryzskie	Poland	5129784	20865883	19.65	25.20	Paleobiology database	Dinosauromorph Archosarus
Chirotherium	Middle Triassic	Anisian	Baranów		Swietoryzskie	Poland	5129784	20865883	19.65	25.20	Paleobiology database	Non-dinosauromorpha Archosarus
Sphingopus	Middle Triassic	Anisian	Baranów		Swietoryzskie	Poland	5129784	20865883	19.65	25.20	Paleobiology database	Dinosauromorph Archosarus
Brachychirotherium	Middle Triassic	Anisian	Baranów		Swietoryzskie	Poland	5129784	20865883	19.65	25.20	Paleobiology database	Non-dinosauromorpha Archosarus
Synaptichnium	Middle Triassic	Anisian	Baranów		Swietoryzskie	Poland	5129784	20865883	19.65	25.20	Paleobiology database	Non-dinosauromorpha Archosarus
Rhynchosauroides	Middle Triassic	Anisian	Baranów		Swietoryzskie	Poland	5129784	20865883	19.65	25.20	Paleobiology database	Basal Neodiapsida
Isochirotherium	Middle Triassic	Anisian	Baranów		Swietoryzskie	Poland	5129784	20865883	19.65	25.20	Paleobiology database	Non-dinosauromorpha Archosarus
Chirotherium sickleri	Middle Triassic	Aegean	Upper Buntsandstein, Thuringischer Chirotherien sandstein		Harras, Eisfeld	Germany	50°24'19.1"N 10°51'33.0"E	50.4053N 10.8592E	20,75	20.1	Haubold 1971	Non-dinosauromorpha Archosarus	100		128
Dicynodontipus geinitzi	Middle Triassic	Aegean	Upper Buntsandstein, Thuringischer Chirotherien sandstein		Harras, Eisfeld	Germany	50°24'19.1"N 10°51'33.0"E	50.4053N 10.8592E	20,75	20.1	Haubold 1971	Therapsid	27		132
Dicynodontipus geinitzi	Middle Triassic	Aegean	Upper Buntsandstein, Thuringischer Chirotherien sandstein		Harras, Eisfeld	Germany	50°24'19.1"N 10°51'33.0"E	50.4053N 10.8592E	20,75	20.1	Haubold 1971	Therapsid	53		135
Dicynodontipus geinitzi	Middle Triassic	Aegean	Upper Buntsandstein, Thuringischer Chirotherien sandstein		Harras, Eisfeld	Germany	50°24'19.1"N 10°51'33.0"E	50.4053N 10.8592E	20,75	20.1	Haubold 1971	Therapsid	48		65.5
Dicynodontipus geinitzi	Middle Triassic	Aegean	Upper Buntsandstein, Thuringischer Chirotherien sandstein		Harras, Eisfeld	Germany	50°24'19.1"N 10°51'33.0"E	50.4053N 10.8592E	20,75	20.1	Haubold 1971	Therapsid	53		52
Chelonipus plieningeri	Middle Triassic	Aegean	Upper Buntsandstein, Thuringischer Chirotherien sandstein		Hildburghausen	Germany	50°25'27.8"N 10°41'59.0"E	50.4244N 10.6997E	20,75	20.1	Haubold 1971	Other Tetrapod	19		66
Chelonipus torquatus	Middle Triassic	Aegean	Upper Buntsandstein, Thuringischer Chirotherien sandstein		Hildburghausen	Germany	50°25'27.8"N 10°41'59.0"E	50.4244N 10.6997E	20,75	20.1	Haubold 1971	Other Tetrapod	70		142
Chelonipus torquatus	Middle Triassic	Aegean	Upper Buntsandstein, Thuringischer Chirotherien sandstein		Hildburghausen	Germany	50°25'27.8"N 10°41'59.0"E	50.4244N 10.6997E	20,75	20.1	Haubold 1971	Other Tetrapod	18		155
Chirotherium barthi	Middle Triassic	Aegean	Upper Buntsandstein, Thuringischer Chirotherien sandstein		Hildburghausen	Germany	50°25'27.8"N 10°41'59.0"E	50.4244N 10.6997E	20,75	20.1	Haubold 1971	Non-dinosauromorpha Archosarus	172		157
Chirotherium barthi	Middle Triassic	Aegean	Upper Buntsandstein, Thuringischer Chirotherien sandstein		Hildburghausen	Germany	50°25'27.8"N 10°41'59.0"E	50.4244N 10.6997E	20,75	20.1	Haubold 1971	Non-dinosauromorpha Archosarus	200		166
Chirotherium barthi	Middle Triassic	Aegean	Upper Buntsandstein, Thuringischer Chirotherien sandstein		Hildburghausen	Germany	50°25'27.8"N 10°41'59.0"E	50.4244N 10.6997E	20,75	20.1	Haubold 1971	Non-dinosauromorpha Archosarus	282		167
Chirotherium barthi	Middle Triassic	Aegean	Upper Buntsandstein, Thuringischer Chirotherien sandstein		Hildburghausen	Germany	50°25'27.8"N 10°41'59.0"E	50.4244N 10.6997E	20,75	20.1	Haubold 1971	Non-dinosauromorpha Archosarus	185		167
Chirotherium barthi	Middle Triassic	Aegean	Upper Buntsandstein, Thuringischer Chirotherien sandstein		Hildburghausen	Germany	50°25'27.8"N 10°41'59.0"E	50.4244N 10.6997E	20,75	20.1	Haubold 1971	Non-dinosauromorpha Archosarus	195		170
Chirotherium barthi	Middle Triassic	Aegean	Upper Buntsandstein, Thuringischer Chirotherien sandstein		Hildburghausen	Germany	50°25'27.8"N 10°41'59.0"E	50.4244N 10.6997E	20,75	20.1	Haubold 1971	Non-dinosauromorpha Archosarus	270		170
Chirotherium barthi	Middle Triassic	Aegean	Upper Buntsandstein, Thuringischer Chirotherien sandstein		Hildburghausen	Germany	50°25'27.8"N 10°41'59.0"E	50.4244N 10.6997E	20,75	20.1	Haubold 1971	Non-dinosauromorpha Archosarus	190		170
Chirotherium barthi	Middle Triassic	Aegean	Upper Buntsandstein, Thuringischer Chirotherien sandstein		Hildburghausen	Germany	50°25'27.8"N 10°41'59.0"E	50.4244N 10.6997E	20,75	20.1	Haubold 1971	Non-dinosauromorpha Archosarus	195		170
Chirotherium barthi	Middle Triassic	Aegean	Upper Buntsandstein, Thuringischer Chirotherien sandstein		Hildburghausen	Germany	50°25'27.8"N 10°41'59.0"E	50.4244N 10.6997E	20,75	20.1	Haubold 1971	Non-dinosauromorpha Archosarus	200		170
Chirotherium barthi	Middle Triassic	Aegean	Upper Buntsandstein, Thuringischer Chirotherien sandstein		Hildburghausen	Germany	50°25'27.8"N 10°41'59.0"E	50.4244N 10.6997E	20,75	20.1	Haubold 1971	Non-dinosauromorpha Archosarus	210		172
Chirotherium barthi	Middle Triassic	Aegean	Upper Buntsandstein, Thuringischer Chirotherien sandstein		Hildburghausen	Germany	50°25'27.8"N 10°41'59.0"E	50.4244N 10.6997E	20,75	20.1	Haubold 1971	Non-dinosauromorpha Archosarus	235		154
Chirotherium barthi	Middle Triassic	Aegean	Upper Buntsandstein, Thuringischer Chirotherien sandstein		Hildburghausen	Germany	50°25'27.8"N 10°41'59.0"E	50.4244N 10.6997E	20,75	20.1	Haubold 1971	Non-dinosauromorpha Archosarus	195		160
Chirotherium barthi ?	Middle Triassic	Aegean	Upper Buntsandstein, Thuringischer Chirotherien sandstein		Hildburghausen	Germany	50°25'27.8"N 10°41'59.0"E	50.4244N 10.6997E	20,75	20.1	Haubold 1971	Non-dinosauromorpha Archosarus	225		168
Chirotherium barthi ?	Middle Triassic	Aegean	Upper Buntsandstein, Thuringischer Chirotherien sandstein		Hildburghausen	Germany	50°25'27.8"N 10°41'59.0"E	50.4244N 10.6997E	20,75	20.1	Haubold 1971	Non-dinosauromorpha Archosarus	220		160
Chirotherium barthi ?	Middle Triassic	Aegean	Upper Buntsandstein, Thuringischer Chirotherien sandstein		Hildburghausen	Germany	50°25'27.8"N 10°41'59.0"E	50.4244N 10.6997E	20,75	20.1	Haubold 1971	Non-dinosauromorpha Archosarus	190		164
Chirotherium sickleri	Middle Triassic	Aegean	Upper Buntsandstein, Thuringischer Chirotherien sandstein		Hildburghausen	Germany	50°25'27.8"N 10°41'59.0"E	50.4244N 10.6997E	20,75	20.1	Haubold 1971	Non-dinosauromorpha Archosarus	85		165
Chirotherium sickleri	Middle Triassic	Aegean	Upper Buntsandstein, Thuringischer Chirotherien sandstein		Hildburghausen	Germany	50°25'27.8"N 10°41'59.0"E	50.4244N 10.6997E	20,75	20.1	Haubold 1971	Non-dinosauromorpha Archosarus	85		166
Chirotherium sickleri	Middle Triassic	Aegean	Upper Buntsandstein, Thuringischer Chirotherien sandstein		Hildburghausen	Germany	50°25'27.8"N 10°41'59.0"E	50.4244N 10.6997E	20,75	20.1	Haubold 1971	Non-dinosauromorpha Archosarus	130		149
Chirotherium sickleri	Middle Triassic	Aegean	Upper Buntsandstein, Thuringischer Chirotherien sandstein		Hildburghausen	Germany	50°25'27.8"N 10°41'59.0"E	50.4244N 10.6997E	20,75	20.1	Haubold 1971	Non-dinosauromorpha Archosarus	83		153
Chirotherium sickleri	Middle Triassic	Aegean	Upper Buntsandstein, Thuringischer Chirotherien sandstein		Hildburghausen	Germany	50°25'27.8"N 10°41'59.0"E	50.4244N 10.6997E	20,75	20.1	Haubold 1971	Non-dinosauromorpha Archosarus	78		145
Chirotherium sickleri	Middle Triassic	Aegean	Upper Buntsandstein, Thuringischer Chirotherien sandstein		Hildburghausen	Germany	50°25'27.8"N 10°41'59.0"E	50.4244N 10.6997E	20,75	20.1	Haubold 1971	Non-dinosauromorpha Archosarus	123		175.963
Chirotherium hildburghausense	Middle Triassic	Aegean	Upper Buntsandstein, Thuringischer Chirotherien sandstein		Hildburghausen	Germany	50°25'27.8"N 10°41'59.0"E	50.4244N 10.6997E	20,75	20.1	Haubold 1971	Non-dinosauromorpha Archosarus	70		176.351
Chelonipus plieningeri	Middle Triassic	Aegean	Upper Buntsandstein, Thuringischer Chirotherien sandstein		Hildburghausen	Germany	50°25'27.8"N 10°41'59.0"E	50.4244N 10.6997E	20,75	20.1	Haubold 1971	Other Tetrapod	143.1		176.739
Chelonipus torquatus	Middle Triassic	Aegean	Upper Buntsandstein, Thuringischer Chirotherien sandstein		Hildburghausen	Germany	50°25'27.8"N 10°41'59.0"E	50.4244N 10.6997E	20,75	20.1	Haubold 1971	Other Tetrapod	143.4		177.128
Chelonipus torquatus	Middle Triassic	Aegean	Upper Buntsandstein, Thuringischer Chirotherien sandstein		Hildburghausen	Germany	50°25'27.8"N 10°41'59.0"E	50.4244N 10.6997E	20,75	20.1	Haubold 1971	Other Tetrapod	143.8		177.516
Chirotherium barthi	Middle Triassic	Aegean	Upper Buntsandstein Thuringischer Chirotheriensandsteion		Hildburghausen	Germany	50°25'27.8"N 10°41'59.0"E	50.4244N 10.6997E	20,75	20.1	Haubold 1971	Non-dinosauromorpha Archosarus	144.2		177.904
Chirotherium barthi	Middle Triassic	Aegean	Upper Buntsandstein Thuringischer Chirotheriensandsteion		Hildburghausen	Germany	50°25'27.8"N 10°41'59.0"E	50.4244N 10.6997E	20,75	20.1	Haubold 1971	Non-dinosauromorpha Archosarus	144.6		178.292
Chirotherium barthi	Middle Triassic	Aegean	Upper Buntsandstein Thuringischer Chirotheriensandsteion		Hildburghausen	Germany	50°25'27.8"N 10°41'59.0"E	50.4244N 10.6997E	20,75	20.1	Haubold 1971	Non-dinosauromorpha Archosarus	145		178.68
Chirotherium barthi	Middle Triassic	Aegean	Upper Buntsandstein Thuringischer Chirotheriensandsteion		Hildburghausen	Germany	50°25'27.8"N 10°41'59.0"E	50.4244N 10.6997E	20,75	20.1	Haubold 1971	Non-dinosauromorpha Archosarus	145.4		159.665
Chirotherium barthi	Middle Triassic	Aegean	Upper Buntsandstein Thuringischer Chirotheriensandsteion		Hildburghausen	Germany	50°25'27.8"N 10°41'59.0"E	50.4244N 10.6997E	20,75	20.1	Haubold 1971	Non-dinosauromorpha Archosarus	145.8		160.053
Chirotherium soergeli	MiddleTriassic	Anisian	Solling Formation (Upper Buntsandstein, Thuringischer Chirotherien sandstein)			Germany			20,75	20.1	Haubold 1971	Non-dinosauromorpha Archosarus	140		152
Chirotherium soergeli	MiddleTriassic	Anisian	Solling Formation (Upper Buntsandstein, Thuringischer Chirotherien sandstein)			Germany			20,75	20.1	Haubold 1971	Non-dinosauromorpha Archosarus	143		157
Cirotherium hessbergense	MiddleTriassic	Anisian	Solling Formation (Upper Buntsandstein, Thuringischer Chirotherien sandstein)			Germany			20,75	20.1	Haubold 1971	Non-dinosauromorpha Archosarus	180		165
Chirotherium bipedale	MiddleTriassic	Aegean	Upper Buntsandstein, Thuringischer Chirotherien sandstein			Germany			20,75	20.1	Haubold 1971	Non-dinosauromorpha Archosarus	15.9	20.1	180	162
Chirotherium jenense	Middle Triassic	Aegean	Upper Buntsandstein, Thuringischer Chirotherien sandstein			Germany			20,75	20.1	Haubold 1971	Non-dinosauromorpha Archosarus	15.9	20.1	170	117
Gallegosichnus	Middle Triassic								20,75	20.1	Haubold, 1971	Other Tetrapoda	58		100
Palaciosichnus	Middle Triassic								20,75	20.1	Haubold, 1971	Other Tetrapoda	25		150
Rogerbalentichnus	Middle Triassic								20,75	20.1	Haubold, 1971	Other Tetrapoda	50		120
Rhynchosauroides peabodyi	Middle Triassic	Anisian	Lower Muschelkalk	Oolith member	Teutoburger Wald, NW	Germany	51°54'0.00"N 8°49'0.00"E	51.9N 8.8167E	21.42		Diedrich 2002 b	Basal Neodiapsida			91
Rhynchosauroides peabodyi	Middle Triassic	Anisian	Lower Muschelkalk	Oolith member	Teutoburger Wald, NW	Germany	51°54'0.00"N 8°49'0.00"E	51.9N 8.8167E	21.42		Diedrich 2002 b	Basal Neodiapsida			136
Procholophonichnium haarmuhlensis	Middle Triassic	Anisian			Haarmuhle westfalen	Germany	52° 7'57.40"N 6°52'36.42"E	521325N 6.8767E	21.06		Holst et al 1970	Therapsida	33		83	165
Procolophinichnium haarmuehlensis	Middle Triassic	Anisian	Lower Muschelkalk	Oolith member	Thuringia	Germany	51° 0'39.56"N 10°50'43.25"E	51.0108N 10.8453	21.06		Diedrich 2002 a	Therapsida			109
cf. Brachychirotherium	Middle Triassic	Upper Ladindian	Benker Sandstone		SE von Bayreuth	Bavaria, Germany	49°59'41.64"N 11°35'55.82"E	49.9947N 11.5986E	20.63		Klein and Haubold, 2004	Non-dinosauromorpha Archosarus	60		140
cf. Brachychirotherium	Middle Triassic	Upper Ladindian	Benker Sandstone		SE von Bayreuth	Bavaria, Germany	49°59'41.64"N 11°35'55.82"E	49.9947N 11.5986E	20.63		Klein and Haubold, 2004	Non-dinosauromorpha Archosarus	280
cf. Synaptichnium	Middle Triassic	Upper Ladindian	Benker Sandstone		SE von Bayreuth	Bavaria, Germany	49°59'41.64"N 11°35'55.82"E	49.9947N 11.5986E	20.63		Weiss 1981 in Klein and Haubold, 2004	Non-dinosauromorpha Archosarus	70
cf. Synaptichnium	Middle Triassic	Anisian	Lower Muschelkalk		SE von Bayreuth	Bavaria, Germany	49°59'41.64"N 11°35'55.82"E	49.9947N 11.5986E	20.63		Weiss 1981 in Klein and Haubold, 2004	Non-dinosauromorpha Archosarus	100
Parachirotherium isp.	Middle Triassic	Ladinian	Benker Sandstein						20.63		Haubold and Klein, 2000, 2002	Non-dinosauromorpha Archosarus
cf. Brachychirotherium	Middle Triassic	Anisian	Lower Muschelkalk		SE von Bayreuth	Bavaria, Germany	49°59'41.64"N 11°35'55.82"E	49.9947N 11.5986E	20.63		Weiss 1981 in Klein and Haubold, 2004	Non-dinosauromorpha Archosarus	100
Chirotherium isp.	Middle Triassic	Anisian	Tarporley Siltstone Formation		Daresbury, Cheshire	England	53°20'19.2"N 2°38'25.6"W	53.3386N 2.6403W	19.7		King, 1997	Non-dinosauromorpha archosaurs	250
Chirotherium isp.	Middle Triassic	Anisian	Helsby Sandstone-Tarporley Siltstone formations		Lymm, Cheshire	England	53°22'55.8"N 2°28'51.9"W	53.3689N 2.4808W	19.77		King, 1997	Non-dinosauromorpha archosaurs
Chirotherium isp.	Middle Triassic	Anisian	Helsby Sst Formation		Storeton Hill, Wiral, Merseyside	England	53°21'47.8"N 3°04'33.0"W	53.3631N 3.0758W	19.63		King, 1997	Non-dinosauromorpha archosaurs
Chirotherium storetonense	Middle Triassic	Anisian	Helsby Sst Formation		Storeton Hill, Wiral, Merseyside	England	53°21'47.8"N 3°04'33.0"W	53.3631N 3.0758W	19.63		King, 1997	Non-dinosauromorpha archosaurs	165		162
Chirotherium barthii	Middle Triassic	Anisian	Helsby Sst Formation		Storeton Hill, Wiral, Merseyside	England	53°21'47.8"N 3°04'33.0"W	53.3631N 3.0758W	19.63		King, 1997	Non-dinosauromorpha archosaurs	205		156
Synaptichnium isp.	Middle Triassic	Anisian	Helsby Sst Formation		Storeton Hill, Wiral, Merseyside	England	53°21'47.8"N 3°04'33.0"W	53.3631N 3.0758W	19.63		King, 1997	Non-dinosauromorpha archosaurs	74		140
Synaptichnium pseudosuchoides	Middle Triassic	Anisian	Helsby Sst Formation		Storeton Hill, Wiral, Merseyside	England	53°21'47.8"N 3°04'33.0"W	53.3631N 3.0758W	19.63		King, 1997	Non-dinosauromorpha archosaurs	68		160
Isochirotherium herculis	Middle Triassic	Anisian	Helsby Sst Formation		Storeton Hill, Wiral, Merseyside	England	53°21'47.8"N 3°04'33.0"W	53.3631N 3.0758W	19.63		King, 1997	Non-dinosauromorpha archosaurs	367
Isochirotherium herculis	Middle Triassic	Anisian	Helsby Sst Formation		Storeton Hill, Wiral, Merseyside	England	53°21'47.8"N 3°04'33.0"W	53.3631N 3.0758W	19.63		King, 1997	Non-dinosauromorpha archosaurs	375
Isochirotherium lomasi	Middle Triassic	Anisian	Helsby Sst Formation		Storeton Hill, Wiral, Merseyside	England	53°21'47.8"N 3°04'33.0"W	53.3631N 3.0758W	19.63		King, 1997	Non-dinosauromorpha archosaurs	260		157
Chirotherium barthii	Middle Triassic	Lower Anisian	Helsby Sandstone Formation		Storeton Merseyside	England	53°21'47.8"N 3°04'33.0"W	53.3631N 3.0758W	19.63		King et al. 2005	Non-dinosauromorpha archosaurs			156
Chirotherium storetonense	Middle Triassic	Lower Anisian	Helsby Sandstone Formation		Storeton Merseyside	England	53°21'47.8"N 3°04'33.0"W	53.3631N 3.0758W	19.63		King et al. 2005	Non-dinosauromorpha archosaurs			162
Chirotherium sickleri	Middle Triassic	Anisian	Upper Buntsandstein		Hardheim	Germany	49°36'39.63"N 9°28'22.76"E	49.6108N 9.4728E	19.62		Haderer, Demathieu and Bottcher 1995	Non-dinosauromorpha archosaurs	145		150
Chirotherium sickleri	Middle Triassic	Anisian	Upper Buntsandstein		Hardheim	Germany	49°36'39.63"N 9°28'22.76"E	49.6108N 9.4728E	19.62		Haderer, Demathieu and Bottcher 1995	Non-dinosauromorpha archosaurs			157
Chirotherium sickleri	Middle Triassic	Anisian	Upper Buntsandstein		Hardheim	Germany	49°36'39.63"N 9°28'22.76"E	49.6108N 9.4728E	19.62		Haderer, Demathieu and Bottcher 1995	Non-dinosauromorpha archosaurs	151		158
Isochirotherium felenci	Middle Triassic	Anisian	Upper Buntsandstein		Hardheim	Germany	49°36'39.63"N 9°28'22.76"E	49.6108N 9.4728E	19.62		Haderer, Demathieu and Bottcher 1995	Non-dinosauromorpha archosaurs	190		159
Chirotherium inc. sed.	Middle Triassic	Anisian	Upper Buntsandstein		Hardheim	Germany	49°36'39.63"N 9°28'22.76"E	49.6108N 9.4728E	19.62		Haderer, Demathieu and Bottcher 1995	Non-dinosauromorpha archosaurs			159
Chirotherium sickleri	Middle Triassic	Anisian	Upper Buntsandstein		Hardheim	Germany	49°36'39.63"N 9°28'22.76"E	49.6108N 9.4728E	19.62		Haderer, Demathieu and Bottcher 1995	Non-dinosauromorpha archosaurs			166
Isochirotherium felenci	Middle Triassic	Anisian	Upper Buntsandstein		Hardheim	Germany	49°36'39.63"N 9°28'22.76"E	49.6108N 9.4728E	19.62		Haderer, Demathieu and Bottcher 1995	Non-dinosauromorpha archosaurs	217		169
Chirotherium inc. sed.	Middle Triassic	Anisian	Upper Buntsandstein		Hardheim	Germany	49°36'39.63"N 9°28'22.76"E	49.6108N 9.4728E	19.62		Haderer, Demathieu and Bottcher 1995	Non-dinosauromorpha archosaurs			169
Chirotherium barthii	Middle Triassic	Anisian	Upper Buntsandstein		Hardheim	Germany	49°36'39.63"N 9°28'22.76"E	49.6108N 9.4728E	19.62		Haderer, Demathieu and Bottcher 1995	Non-dinosauromorpha archosaurs			180	165
Chirotherium sickleri	Middle Triassic	Anisian	Upper Buntsandstein		Hardheim	Germany	49°36'39.63"N 9°28'22.76"E	49.6108N 9.4728E	19.62		Haderer, Demathieu and Bottcher 1995	Non-dinosauromorpha archosaurs			148
Chirotheriid	Middle Triassic	early Anisian	Helsby Sst Formation		Hilbre, Wirral	England	53°22'33.7"N 3°11'23.1"W	53.3758N 3.1897W	19.61		King, 1997	Non-dinosauromorpha archosaurs	85
Rhynchosauroides isp.	Middle Triassic	early Anisian	Helsby Sst Formation		Hilbre, Wirral	England	53°22'33.7"N 3°11'23.1"W	53.3758N 3.1897W	19.61		King, 1997	Basal Neodiapsida	21
cf. Chirotherium	Middle Triassic	early Anisian	Helsby Sst Formation		Hilbre, Wirral	England	53°22'33.7"N 3°11'23.1"W	53.3758N 3.1897W	19.61		King, 1997	Non-dinosauromorpha archosaurs	50
cf. Chirotherium	Middle Triassic	early Anisian	Helsby Sst Formation		Hilbre, Wirral	England	53°22'33.7"N 3°11'23.1"W	53.3758N 3.1897W	19.61		King, 1997	Non-dinosauromorpha archosaurs	70
cf. Chirotherium	Middle Triassic	early Anisian	Helsby Sst Formation		Hilbre, Wirral	England	53°22'33.7"N 3°11'23.1"W	53.3758N 3.1897W	19.61		King, 1997	Non-dinosauromorpha archosaurs	60
Chirotherium lomasi	Middle Triassic	Anisian	Helsby Sanndstone Formation		Storeton Quarry, Chershire	England	53°13'57.48"N 2°36'37.14"W	53.2325N 2.6103W	19.61		Haubold 1971	Non-dinosauromorpha archosaurs	180		152
Chirotherium isp.	Middle Triassic	Anisian	Sneinton Formation		Mapperley Park, Nottingham	England	52°58'27.7"N 1°08'54.7"W	52.9742N 1.1483W	19.61		King, 1997	Non-dinosauromorpha archosaurs
Chirotherium isp.	Middle Triassic	Anisian	Hollington Formation		Hollington, North Straffordshire	England	52°56'46.4"N 1°55'16.4"W	52.9461N 1.9211W	19.51		King, 1997	Non-dinosauromorpha archosaurs	190
Rhynchosauroides rectipes	Middle Triassic	Anisian	Hollington Formation		Hollington, North Straffordshire	England	52°56'46.4"N 1°55'16.4"W	52.9461N 1.9211W	19.51		King, 1997	Basal Neodiapsida	22
Rotodactylus matthesi	Middle Triassic	Anisian	Various formations		Various localities	England			19		King, 1997	Dinosauromorph Archosarus
Rhynchosauroides isp.	Middle Triassic	Anisian	Various formations		Various localities	England			19		King, 1997	Basal Neodiapsida
Chirotherium isp.	Middle Triassic	Anisian	Sneinton Formation		Shepshed, Leicestershire	England	52°46'21.0"N 1°18'01.0"W	52.7725N 1.3003W	19.49		King, 1997	Non-dinosauromorpha archosaurs	250
Chirotherium isp.	Middle Triassic	Anisian	Hollington Formation		Burton Bridge, Burton-upon-Trent, Straffordshire	England	52°48'23.9"N 1°37'25.2"W	52.8064N 1.6236W	19.45		King, 1997	Non-dinosauromorpha archosaurs	250
Chirotherium isp.	Middle Triassic	Anisian	Bromsgrove Sandstone Formation		Coven Village and Chillington, Straffordshire	England	52°39'32.7"N 2°12'16.0"W	52.6589N 2.2044W	19.17		King, 1997	Non-dinosauromorpha archosaurs	255
Brachychirotherium lorteti	Middle Triassic	Anisian-Ladinian	Grès inférieurs		les Brosses-Thillots	France	47°53'43.0"N 6°47'45.3"E	47.8953N 6.7958E	17.28		Gand and Demathieu, 2005	Non-dinosauromorpha Archosarus	220
Chirotherium	Middle Triassic	Anisian	Keuper Waterstones		England	United Kingdom	52970528	-1151155	15.99	11.39	Paleobiology database
Chirotherium barthii	Middle Triassic	Anisian-Ladinian	Grès inférieurs		les Brosses-Thillots	France	47°29'14.9"N 3°43'05.0"E	47.4872N 3.7181E	15.99		Gand and Demathieu, 2005	Non-dinosauromorpha Archosarus	255
Anchisauripus bibractensis	Middle Triassic	Anisian-Ladinian	Grès inférieurs		la Pissoire	France	46°54'23.6"N 4°21'40.5"E	46.9064N 4.3611E	15.66		Gand and Demathieu, 2005	Dinosauromorpha	63		175
Sphingopus ferox	Middle Triassic	Anisian-Ladinian	Grès inférieurs		la Pissoire	France	46°54'23.6"N 4°21'40.5"E	46.9064N 4.3611E	15.66		Gand, 1971 in Gand and Demathieu, 2005	Non-dinosauromorpha Archosarus	100		170
Brachychirotherium pachydactylum	Middle Triassic	Anisian-Ladinian	Grès inférieurs		la Pissoire	France	46°54'23.6"N 4°21'40.5"E	46.9064N 4.3611E	15.66		Gand and Demathieu, 2005	Non-dinosauromorpha Archosarus	140
Isochierotherium colomblei	Middle Triassic	Anisian-Ladinian	Grès inférieurs		la Pissoire	France	46°54'23.6"N 4°21'40.5"E	46.9064N 4.3611E	15.66		Gand and Demathieu, 2005	Non-dinosauromorpha Archosarus	210
Synaptichnium diabloense	Middle Triassic	Anisian-Ladinian	Grès inférieurs		Maconnais	France	46°46'26.1"N 4°14'34.6"E	46.7739N 4.2428E	15.5		Gand and Demathieu, 2005	Non-dinosauromorpha Archosarus	35
Procolophonichnium nectouxi	Middle Triassic	Anisian-Ladinian			Culles-les Roches	France	46°38'57.3"N 4°38'39.7"E	46.6492N 4.6442E	15.5		Gand, 1977 in Klein et al., 2015	Therapsida			90
Procolophonichnium nectouxi	Middle Triassic	Anisian-Ladinian			Culles-les Roches	France	46°38'57.3"N 4°38'39.7"E	46.6492N 4.6442E	15.5		Gand, 1977 in Klein et al., 2015	Therapsida			96
Isochirotherium circademathieui	Middle Triassic	Anisian-Ladinian	Grès inférieurs		Culles-les-Roches	France	46°38'57.3"N 4°38'39.7"E	46.6492N 4.6442E	15.5		Gand and Demathieu, 2005	Non-dinosauromorpha Archosarus	195
Chirotherium barthii	Middle Triassic	late anisian - early ladinian	Middle Muschelkalk		Mont d'Or lyonnais	France	45°50'57.07"N 4°48'28.60"E	45.8492N 4.8078E	14.84		Demathieu 1974	Non-dinosauromorpha archosaurs	198		152.5
Synaptichnium priscum	Middle Triassic	Anisian-Ladinian	Grès inférieurs		Chasselay	France	45°50'37.1"N 4°47'56.6"E	45.8436N 4.7989E	14.83		Gand and Demathieu, 2005	Non-dinosauromorpha Archosarus	65
Brachychirotherium tintanti	Middle Triassic	Anisian-Ladinian	Grès inférieurs		Chasselay	France	45°50'37.1"N 4°47'56.6"E	45.8436N 4.7989E	14.83		Gand and Demathieu, 2005	Non-dinosauromorpha Archosarus	130
Brachychirotherium circaparvum	Middle Triassic	Anisian-Ladinian	Grès inférieurs		Chasselay	France	45°50'37.1"N 4°47'56.6"E	45.8436N 4.7989E	14.83		Gand and Demathieu, 2005	Non-dinosauromorpha Archosarus	150
Isochirotherium demathieui	Middle Triassic	Anisian-Ladinian	Grès inférieurs		Chasselay	France	45°50'37.1"N 4°47'56.6"E	45.8436N 4.7989E	14.83		Gand and Demathieu, 2005	Non-dinosauromorpha Archosarus	200
Isochirotherium coureli	Middle Triassic	Anisian-Ladinian	Grès inférieurs		Chasselay	France	45°50'37.1"N 4°47'56.6"E	45.8436N 4.7989E	14.83		Gand and Demathieu, 2005	Non-dinosauromorpha Archosarus	210
Coelurosaurichnus perriauxi	Middle Triassic	Anisian-Ladinian	Grès inférieurs		Pont d'Argent	France	45°47'15.1"N 3°58'56.4"E	45.7875N 3.9822E	14.54		Gand and Demathieu, 2005	Dinosuromorpha	82		173
Synaptichnium argantobrivense	Middle Triassic	Anisian-Ladinian	Grès inférieurs		Pont d'Argent	France	45°47'15.1"N 3°58'56.4"E	45.7875N 3.9822E	14.54		Gand and Demathieu, 2005	Non-dinosauromorpha Archosarus	70
Synaptichnium cameronensis	Middle Triassic	Anisian-Ladinian	Grès inférieurs		Pont d'Argent	France	45°47'15.1"N 3°58'56.4"E	45.7875N 3.9822E	14.54		Gand and Demathieu, 2005	Non-dinosauromorpha Archosarus	45
Isochirotherium delicatum	Middle Triassic	Anisian-Ladinian	Grès inférieurs		Pont d'Argent	France	45°47'15.1"N 3°58'56.4"E	45.7875N 3.9822E	14.54		Gand and Demathieu, 2005	Non-dinosauromorpha Archosarus	90
Synaptichnium priscum	Middle Triassic	late anisian - early ladinian	Muschelkalk		Eastern Border of Massif Central	France	45° 6'24.95"N 2°53'42.31"E	45.1067N 2.895E	13.6		Demathieu 1970	Non-dinosauromorpha archosaurs			138.8
Batrachopus varians	Middle Triassic	late anisian - early ladinian	Muschelkalk		Eastern Border of Massif Central	France	45° 6'24.95"N 2°53'42.31"E	45.1067N 2.895E	13.6		Demathieu 1970	Non-dinosauromorpha archosaurs			147
Chirotherium coureli	Middle Triassic	late anisian - early ladinian	Muschelkalk		Eastern Border of Massif Central	France	45° 6'24.95"N 2°53'42.31"E	45.1067N 2.895E	13.6		Demathieu 1970	Non-dinosauromorpha archosaurs			158
Chirotherium coureli	Middle Triassic	late anisian - early ladinian	Muschelkalk		Eastern Border of Massif Central	France	45° 6'24.95"N 2°53'42.31"E	45.1067N 2.895E	13.6		Demathieu 1970	Non-dinosauromorpha archosaurs			167
Rhynchosauroides petri	Middle Triassic	late anisian - early ladinian	Muschelkalk		Eastern Border of Massif Central	France	45° 6'24.95"N 2°53'42.31"E	45.1067N 2.895E	13.6		Demathieu 1970	Basal Neodiapsida			72
Minutipes gracilis	Middle Triassic	late anisian - early ladinian	Muschelkalk		Eastern Border of Massif Central	France	45° 6'24.95"N 2°53'42.31"E	45.1067N 2.895E	13.6		Demathieu 1970	Other tetrapod			87
Rhynchosauroides petri	Middle Triassic	late anisian - early ladinian	Muschelkalk		Eastern Border of Massif Central	France	45° 6'24.95"N 2°53'42.31"E	45.1067N 2.895E	13.6		Demathieu 1970	Basal Neodiapsida			87
Rhynchosauroides petri	Middle Triassic	late anisian - early ladinian	Muschelkalk		Eastern Border of Massif Central	France	45° 6'24.95"N 2°53'42.31"E	45.1067N 2.895E	13.6		Demathieu 1970	Basal Neodiapsida			87.33
Rhynchosauroides petri	Middle Triassic	late anisian - early ladinian	Muschelkalk		Eastern Border of Massif Central	France	45° 6'24.95"N 2°53'42.31"E	45.1067N 2.895E	13.6		Demathieu 1970	Basal Neodiapsida			94
Rhynchosauroides petri	Middle Triassic	late anisian - early ladinian	Muschelkalk		Eastern Border of Massif Central	France	45° 6'24.95"N 2°53'42.31"E	45.1067N 2.895E	13.6		Demathieu 1970	Basal Neodiapsida			97.33
Rhynchosauroides majus	Middle Triassic	late anisian - early ladinian	Muschelkalk		Eastern Border of Massif Central	France	45° 6'24.95"N 2°53'42.31"E	45.1067N 2.895E	13.6		Demathieu 1970	Basal Neodiapsida			105
Coelurosaurichnus perriauxi	Middle Triassic	Upper Anisian - Lower Ladinian			Eastern Border of Massif Central	France	45° 6'24.95"N 2°53'42.31"E	45.1067N 2.895E	13.6		Gand and Demathieu 2005	Dinosauromorpha	75		175.75
Coelurosaurichnus perriauxi	Middle Triassic	Upper Anisian - Lower Ladinian			Eastern Border of Massif Central	France	45° 6'24.95"N 2°53'42.31"E	45.1067N 2.895E	13.6		Gand and Demathieu 2005	Dinosauromorpha	88		176
Anchisauripus bibractensis	Middle Triassic	Upper Anisian - Lower Ladinian			Eastern Border of Massif Central	France	45° 6'24.95"N 2°53'42.31"E	45.1067N 2.895E	13.6		Gand and Demathieu 2005	Dinosauromorpha	72		180
Rotodactylus bessieri	Middle Triassic	Anisian			Eastern Border of Massif Central	France	45° 6'24.95"N 2°53'42.31"E	45.1067N 2.895E	13.6		Demathieu 1984	Dinosauromorph Archosarus			112
Rotodactylus bessieri	Middle Triassic	Anisian			Eastern Border of Massif Central	France	45° 6'24.95"N 2°53'42.31"E	45.1067N 2.895E	13.6		Demathieu 1984	Dinosauromorph Archosarus			114
Rotodactylus bessieri	Middle Triassic	Anisian			Eastern Border of Massif Central	France	45° 6'24.95"N 2°53'42.31"E	45.1067N 2.895E	13.6		Demathieu 1984	Dinosauromorph Archosarus			123
Rotodactylus bessieri	Middle Triassic	Anisian			Eastern Border of Massif Central	France	45° 6'24.95"N 2°53'42.31"E	45.1067N 2.895E	13.6		Demathieu 1984	Dinosauromorph Archosarus			125
Rotodactylus bessieri	Middle Triassic	Anisian			Eastern Border of Massif Central	France	45° 6'24.95"N 2°53'42.31"E	45.1067N 2.895E	13.6		Demathieu 1984	Dinosauromorph Archosarus			128
Rotodactylus bessieri	Middle Triassic	Anisian			Eastern Border of Massif Central	France	45° 6'24.95"N 2°53'42.31"E	45.1067N 2.895E	13.6		Demathieu 1984	Dinosauromorph Archosarus			130
Rotodactylus bessieri	Middle Triassic	Anisian			Eastern Border of Massif Central	France	45° 6'24.95"N 2°53'42.31"E	45.1067N 2.895E	13.6		Demathieu 1984	Dinosauromorph Archosarus			140
Anchisauripus bibractensis	Middle Triassic	Upper Anisian - Lower Ladinian			Eastern Border of Massif Central	France	45° 6'24.95"N 2°53'42.31"E	45.1067N 2.895E	13.6		Gand and Demathieu 2005	Dinosauromorpha	55		174
Coelurosaurichnus largentierensis	Middle Triassic	late anisian - early ladinian			Largentiere, Ardeche	France	44°32'29.60"N 4°17'33.03"E	44.5414N 4.2925E	13.5		Courel and Demathieu 1976	Dinosauromorpha	80		180
Coelurosaurichnus largentierensis	Middle Triassic	late anisian - early ladinian			Largentiere, Ardeche	France	44°32'29.60"N 4°17'33.03"E	44.5414N 4.2925E	13.5		Courel and Demathieu 1976	Dinosauromorpha	130		180
Brachychirotherium circaparvum	Middle Triassic	late anisian - early ladinian			Largentiere, Ardeche	France	44°32'29.60"N 4°17'33.03"E	44.5414N 4.2925E	13.5		Courel and Demathieu 1976	Non-dinosauromorpha archosaurs	113		150
Isochirotherium felenci	Middle Triassic	late anisian - early ladinian			Largentiere, Ardeche	France	44°32'29.60"N 4°17'33.03"E	44.5414N 4.2925E	13.5		Courel and Demathieu 1976	Non-dinosauromorpha archosaurs	286		153
Isochirotherium felenci	Middle Triassic	late anisian - early ladinian			Largentiere, Ardeche	France	44°32'29.60"N 4°17'33.03"E	44.5414N 4.2925E	13.5		Courel and Demathieu 1976	Non-dinosauromorpha archosaurs	288		165
Isochirotherium delicatum	Middle Triassic	late anisian - early ladinian			Largentiere, Ardeche	France	44°32'29.60"N 4°17'33.03"E	44.5414N 4.2925E	13.5		Courel and Demathieu 1976	Non-dinosauromorpha archosaurs	103		167
Isochirotherium felenci	Middle Triassic	late anisian - early ladinian			Largentiere, Ardeche	France	44°32'29.60"N 4°17'33.03"E	44.5414N 4.2925E	13.5		Courel and Demathieu 1976	Non-dinosauromorpha archosaurs	247		167
Brachychirotherium circaparvum	Middle Triassic	late anisian - early ladinian			Largentiere, Ardeche	France	44°32'29.60"N 4°17'33.03"E	44.5414N 4.2925E	13.5		Courel and Demathieu 1976	Non-dinosauromorpha archosaurs	172		170
Isochirotherium felenci	Middle Triassic	late anisian - early ladinian			Largentiere, Ardeche	France	44°32'29.60"N 4°17'33.03"E	44.5414N 4.2925E	13.5		Courel and Demathieu 1976	Non-dinosauromorpha archosaurs	205		170
Chirotherium mediterraneum	Middle Triassic	Early Anisian	Gonfaron Sandstone		Largentiere, Ardeche	France	44°32'29.60"N 4°17'33.03"E	44.5414N 4.2925E	13.5		Demathieu and Durand 1991	Non-dinosauromorpha archosaurs	190		105
Ichnogen. Indet.	Middle Triassic	late anisian - early ladinian			Largentiere, Ardeche	France	44°32'29.60"N 4°17'33.03"E	44.5414N 4.2925E	13.5		Courel and Demathieu 1976	Unknown	260		93
Isochirotherium felenci	Middle Triassic	Anisian-Ladinian	Grès inférieurs		Ardeche	France	44°29'15.3"N 4°02'28.7"E	44.4875N 4.0411E	13.38		Gand and Demathieu, 2005	Non-dinosauromorpha Archosarus	215
Chirotherium mediterraneum	Middle Triassic	Anisian-Ladinian	Grès inférieurs		Carnoules pres d'Ales	France	44°04'28.9"N 3°54'26.6"E	44.0744N 3.9072E	12.96		Gand and Demathieu, 2005	Non-dinosauromorpha Archosarus	80
Brachichirotherium gallicum	Middle Triassic	Anisian-Ladinian	Grès inférieurs		Lodevois	France	43°44'38.3"N 3°18'36.2"E	43.7439N 3.31E	12.48		Gand and Demathieu, 2005	Non-dinosauromorpha Archosarus	95
Brachychirotherium gallicum	Middle Triassic	Anisian	Fozieres layer		Lodeve	France	43°44'1.28"N 3°18'50.38"E	43.7336N 3.3139E	12.47		Demathieu 1984	Non-dinosauromorpha archosaurs	170		125
Brachychirotherium gallicum	Middle Triassic	Anisian	Fozieres layer		Lodeve	France	43°44'1.28"N 3°18'50.38"E	43.7336N 3.3139E	12.47		Demathieu 1984	Non-dinosauromorpha archosaurs	159		150
Brachychirotherium gallicum	Middle Triassic	Anisian	Fozieres layer		Lodeve	France	43°44'1.28"N 3°18'50.38"E	43.7336N 3.3139E	12.47		Demathieu 1984	Non-dinosauromorpha archosaurs	174		150
Brachychirotherium gallicum	Middle Triassic	Anisian	Fozieres layer		Lodeve	France	43°44'1.28"N 3°18'50.38"E	43.7336N 3.3139E	12.47		Demathieu 1984	Non-dinosauromorpha archosaurs	162		170
Chirotherium gallicum	Middle Triassic	late anisian - early ladinian	Lower Muschelkalk		Herault, bassin de Lodeve	France	43°44'1.28"N 3°18'50.38"E	43.7336N 3.3139E	12.47		Demathieu 1974	Non-dinosauromorpha archosaurs	176		150
Rhynchosauroides isp.	Middle Triassic	Anisian	Buntsandstein		Moncayo (Zaragoza)	Spain	41°46'43.2"N 1°16'18.6"W	41.7786N 1.2717W	12.41		Diaz-Martinez et al., 2015	Basal Neodiapsida
Rhynchosauroides isp.	Middle Triassic	Anisian	Buntsandstein		Rillo de Gallo (Guadalajara)	Spain	40°51'55.4"N 1°56'16.5"W	40.8653N 1.9378W	11.75		Demathieu et al., 1978	Basal Neodiapsida	28		60
Rhynchosauroides isp.	Middle Triassic	Anisian	Buntsandstein		Rillo de Gallo (Guadalajara)	Spain	40°51'55.4"N 1°56'16.5"W	40.8653N 1.9378W	11.75		Demathieu et al., 1978	Basal Neodiapsida	24		57
Rhynchosauroides isp.	Middle Triassic	Anisian	Buntsandstein		Rillo de Gallo (Guadalajara)	Spain	40°51'55.4"N 1°56'16.5"W	40.8653N 1.9378W	11.75		Demathieu et al., 1978	Basal Neodiapsida	22		53
Rhynchosauroides isp.	Middle Triassic	Anisian	Buntsandstein		Rillo de Gallo (Guadalajara)	Spain	40°51'55.4"N 1°56'16.5"W	40.8653N 1.9378W	11.75		Demathieu et al., 1978	Basal Neodiapsida			58
Batrachopus isp. (Brachichirotherium?)	Middle Triassic	Anisian	Buntsandstein		Rillo de Gallo (Guadalajara)	Spain	40°51'55.4"N 1°56'16.5"W	40.8653N 1.9378W	11.75		Demathieu et al., 1978	Non-dinosauromorpha Archosarus
Chirotherium isp.	Middle Triassic	Anisian	Buntsandstein		Rillo de Gallo (Guadalajara)	Spain	40°51'55.4"N 1°56'16.5"W	40.8653N 1.9378W	11.75		Diaz-Martinez & Perez-Garcia, 2012	Non-dinosauromorpha Archosarus
Chirotherium isp.	Middle Triassic	Anisian	Eslida Formation		Rillo de Gallo (Guadalajara)	Spain	40°51'55.4"N 1°56'16.5"W	40.8653N 1.9378W	11.75		Demathieu et al., 1978	Non-dinosauromorpha Archosarus	110
Isochirotherium isp.	Middle Triassic	Anisian	Eslida Formation		Rillo de Gallo (Guadalajara)	Spain	40°51'55.4"N 1°56'16.5"W	40.8653N 1.9378W	11.75		Demathieu et al., 1978	Non-dinosauromorpha Archosarus
Synaptichnium isp.	Middle Triassic	Anisian	Eslida Formation		Rillo de Gallo (Guadalajara)	Spain	40°51'55.4"N 1°56'16.5"W	40.8653N 1.9378W	11.75		Demathieu et al., 1978	Non-dinosauromorpha Archosarus
Chirotherium barthii	Middle Triassic	Anisian	Buntsandstein		Navas	Spain	41°54'00.5"N 1°53'00.8"E	41.9001N 1.8833E	11.67		Diaz-Martinez et al., 2015	Non-dinosauromorpha Archosarus	117
Chirotherium barthii	Middle Triassic	Anisian	Buntsandstein		Navas	Spain	41°54'00.5"N 1°53'00.8"E	41.9001N 1.8833E	11.67		Diaz-Martinez et al., 2016	Non-dinosauromorpha Archosarus	112
Chirotherium barthii	Middle Triassic	Anisian	Buntsandstein		Navas	Spain	41°54'00.5"N 1°53'00.8"E	41.9001N 1.8833E	11.67		Diaz-Martinez et al., 2017	Non-dinosauromorpha Archosarus	145
Chirotherium barthii	Middle Triassic	Anisian	Buntsandstein		Navas	Spain	41°54'00.5"N 1°53'00.8"E	41.9001N 1.8833E	11.67		Diaz-Martinez et al., 2018	Non-dinosauromorpha Archosarus	131
Chirotherium barthii	Middle Triassic	Anisian	Buntsandstein		Navas	Spain	41°54'00.5"N 1°53'00.8"E	41.9001N 1.8833E	11.67		Diaz-Martinez et al., 2019	Non-dinosauromorpha Archosarus	131
Coelurosaurichnus	Middle Triassic				Saône-et-Loire	France	46871639	4397335	11.64	15.97	Paleobiology database	Dinosauromorpha
Anchisauripus	Middle Triassic				Saône-et-Loire	France	46871639	4397335	11.64	15.97	Paleobiology database	Non-dinosauromorpha Archosarus
Brachychirotherium	Middle Triassic				Saône-et-Loire	France	46871639	4397335	11.64	15.97	Paleobiology database	Non-dinosauromorpha archosaurs
Rhynchosauroides	Middle Triassic				Saône-et-Loire	France	46871639	4397335	11.64	15.97	Paleobiology database	Basal Neodiapsida
Rhynchosauroides	Middle Triassic		Grès d'Antully		Saône-et-Loire	France	46841944	4432778	11.62	16.01	Paleobiology database	Basal Neodiapsida
Anchisauripus	Middle Triassic		Grès d'Antully		Saône-et-Loire	France	46841944	4432778	11.62	16.01	Paleobiology database	Dinosauromorpha
Rotodactylus	Middle Triassic		Grès d'Antully		Saône-et-Loire	France	46841944	4432778	11.62	16.01	Paleobiology database	Dinosauromorph Archosarus
Sphingopus	Middle Triassic		Grès d'Antully		Saône-et-Loire	France	46841944	4432778	11.62	16.01	Paleobiology database	Dinosauromorph Archosarus
Sphingopus	Middle Triassic		Grès d'Antully		Saône-et-Loire	France	46841944	4432778	11.62	16.01	Paleobiology database	Dinosauromorph Archosarus
Brachychirotherium	Middle Triassic		Grès d'Antully		Saône-et-Loire	France	46841944	4432778	11.62	16.01	Paleobiology database	Non-dinosauromorpha archosaurs
Coelurosaurichnus	Middle Triassic		Grès d'Antully		Saône-et-Loire	France	46841944	4432778	11.62	16.01	Paleobiology database	Dinosauromorpha
Anchisauripus	Middle Triassic		Grès d'Antully		Saône-et-Loire	France	46841944	4432778	11.62	16.01	Paleobiology database	Dinosauromorpha
Rotodactylus	Middle Triassic		Grès d'Antully		Saône-et-Loire	France	46841944	4432778	11.62	16.01	Paleobiology database	Dinosauromorph Archosarus
Anchisauripus	Middle Triassic		Grès d'Antully		Saône-et-Loire	France	46841944	4432778	11.62	16.01	Paleobiology database
Brachychirotherium	Middle Triassic		Grès d'Antully		Saône-et-Loire	France	46841944	4432778	11.62	16.01	Paleobiology database	Non-dinosauromorpha archosaurs
Brachychirotherium	Middle Triassic		Grès d'Antully		Saône-et-Loire	France	46841944	4432778	11.62	16.01	Paleobiology database	Non-dinosauromorpha archosaurs
Anchisauripus	Middle Triassic		Grès d'Antully		Saône-et-Loire	France	46841944	4432778	11.62	16.01	Paleobiology database	Dinosauromorpha
Coelurosaurichnus	Middle Triassic		Grès d'Antully		Saône-et-Loire	France	46841944	4432778	11.62	16.01	Paleobiology database	Dinosauromorpha
Coelurosaurichnus	Middle Triassic		Grès d'Antully		Saône-et-Loire	France	46841944	4432778	11.62	16.01	Paleobiology database	Dinosauromorpha
Rotodactylus	Middle Triassic		Grès d'Antully		Saône-et-Loire	France	46841944	4432778	11.62	16.01	Paleobiology database	Dinosauromorph Archosarus
Rotodactylus	Middle Triassic		Grès d'Antully		Saône-et-Loire	France	46841944	4432778	11.62	16.01	Paleobiology database	Dinosauromorph Archosarus
Coelurosaurichnus	Middle Triassic		Grès d'Antully		Saône-et-Loire	France	46841944	4432778	11.62	16.01	Paleobiology database	Dinosauromorpha
Coelurosaurichnus	Middle Triassic		Grès d'Antully		Saône-et-Loire	France	46841944	4432778	11.62	16.01	Paleobiology database	Dinosauromorpha
Brachychirotherium	Middle Triassic		Grès d'Antully		Saône-et-Loire	France	46841944	4432778	11.62	16.01	Paleobiology database	Non-dinosauromorpha archosaurs
Rhynchosauroides	Middle Triassic		Grès d'Antully		Saône-et-Loire	France	46841944	4432778	11.62	16.01	Paleobiology database	Basal Neodiapsida
Rhynchosauroides	Middle Triassic		Grès d'Antully		Saône-et-Loire	France	5129784	20865883	11.62	16.01	Paleobiology database	Basal Neodiapsida
Brachychirotherium	Middle Triassic		Grès d'Antully		Saône-et-Loire	France	46841944	4432778	11.62	16.01	Paleobiology database	Non-dinosauromorpha archosaurs
Chirotherium barthii	Middle Triassic	Anisian	Buntsandstein		San Gaudioso del Moncayo (Zaragoza)	Spain	41°46'57.3"N 1°47'51.7"W	41.7826N 1.7975E	11.58		Leonardi (1959)	Non-dinosauromorpha Archosarus
Sphingopus ferox	Middle Triassic	Upper Anisian - Lower Ladinian	Gres inferieurs Formation			France			11.5		Gand and Demathieu 2005 (Figure from Gand 1971)	Non-dinosauromorpha archosaurs	111		152
Anchisauripus	Middle Triassic		Grès inférieurs		Bourgogne	France	46653333	4651667	11.50	16.22	Paleobiology database	Dinosauromorpha
Grallator	Middle Triassic		Grès inférieurs		Bourgogne	France	46653333	4651667	11.50	16.22	Paleobiology database	Dinosauromorpha
Isochirotherium	Middle Triassic		Grès inférieurs		Bourgogne	France	46653333	4651667	11.50	16.22	Paleobiology database	Non-dinosauromorpha archosaurs
Dicynodontipus isp.	Middle Triassic	Anisian	Buntsandstein		Montseny-Llobregat (Barcelona)	Spain	41°45'44.8"N 2°23'40.0"E	41.7622N 2.3944E	11.41		Valdiserri et al. (2009), Fortuny et al. (2012)	Therapsida
Procolophonichnium isp.	Middle Triassic	Anisian	Buntsandstein		Montseny-Llobregat (Barcelona)	Spain	41°45'44.8"N 2°23'40.0"E	41.7622N 2.3944E	11.41		Valdiserri et al. (2009)	Therapsida
Rotodactylus isp.	Middle Triassic	Anisian	Buntsandstein		Montseny-Llobregat (Barcelona)	Spain	41°45'44.8"N 2°23'40.0"E	41.7622N 2.3944E	11.41		Valdiserri et al. (2009)	Dinosauromorpha
Isochirotherium sorgeli	Middle Triassic	Anisian	Eslida Formation		Montseny-Llobregat (Barcelona)	Spain	41°45'44.8"N 2°23'40.0"E	41.7622N 2.3944E	11.41		Valdiserri et al. (2009), Fortuny et al., 2012	Non-dinosauromorpha Archosarus
Synaptichnium isp.	Middle Triassic	Anisian	Eslida Formation		Montseny-Llobregat (Barcelona)	Spain	41°45'44.8"N 2°23'40.0"E	41.7622N 2.3944E	11.41		Valdiserri et al. (2009), Fortuny et al., 2012	Non-dinosauromorpha Archosarus
Isochirotherium	Middle Triassic				Saône-et-Loire	France	46541667	4551389	11.37	16.20	Paleobiology database	Non-dinosauromorpha archosaurs
Sphingopus	Middle Triassic				Saône-et-Loire	France	46541667	4551389	11.37	16.20	Paleobiology database	Dinosauromorph Archosarus
Brachychirotherium	Middle Triassic				Saône-et-Loire	France	46541667	4551389	11.37	16.20	Paleobiology database	Non-dinosauromorpha archosaurs
Anchisauripus	Middle Triassic				Saône-et-Loire	France	46541667	4551389	11.37	16.20	Paleobiology database	Dinosauromorpha
Coelurosaurichnus	Middle Triassic				Saône-et-Loire	France	46541667	4551389	11.37	16.20	Paleobiology database	Dinosauromorpha
Brachychirotherium	Middle Triassic				Saône-et-Loire	France	46541667	4551389	11.37	16.20	Paleobiology database	Non-dinosauromorpha archosaurs
Rhynchosauroides	Middle Triassic				Saône-et-Loire	France	46541667	4551389	11.37	16.20	Paleobiology database	Basal Neodiapsida
Brachychirotherium	Middle Triassic				Saône-et-Loire	France	46541667	4551389	11.37	16.20	Paleobiology database	Non-dinosauromorpha archosaurs
Rotodactylus	Middle Triassic				Saône-et-Loire	France	46541667	4551389	11.37	16.20	Paleobiology database	Dinosauromorph Archosarus
Chirotherium	Middle Triassic				Saône-et-Loire	France	46541667	4551389	11.37	16.20	Paleobiology database	Non-dinosauromorpha archosaurs
Isochirotherium isp.	Middle Triassic	Anisian-Ladinian	Muschelkalk		Villadevalls	Spain	41°33'18.0"N 1°57'26.6"E	41.555N 1.9572E	11.33		Mujal et al., 2014	Non-dinosauromorpha Archosarus	174
Isochirotherium isp.	Middle Triassic	Anisian-Ladinian	Muschelkalk		Villadevalls	Spain	41°33'18.0"N 1°57'26.6"E	41.555N 1.9572E	11.33		Mujal et al., 2014	Non-dinosauromorpha Archosarus	166
Chirotherium isp.	Middle Triassic	Anisian-Ladinian	Muschelkalk		Villadevalls	Spain	41°33'18.0"N 1°57'26.6"E	41.555N 1.9572E	11.33		Mujal et al., 2014	Non-dinosauromorpha Archosarus	164
Chirotherium barthii	Middle Triassic	Anisian	Eslida Formation		Corbalan	Spain	40°24'07.8"N 0°59'10.4"W	40.4022N 0.9861W	11.05		Gand et al., 2010	Non-dinosauromorpha Archosarus	84
Rhynochosauroides isp.	Middle Triassic	Middle Anisian	lower Eslida Sandstones		Corbalan	Spain	40°24'07.8"N 0°59'10.4"W	40.4019N -0.9861W	11.05		Gand et al., 2010	Basal Neodiapsida
Isochirotherium cf. coureli	Middle Triassic	Anisian	Eslida Formation		Corbalan	Spain	40°24'07.8"N 0°59'10.4"W	40.4022N 0.9861W	11.05		Gand et al., 2010	Non-dinosauromorpha Archosarus
Rhynchosauroides isp.	Middle Triassic	Anisian	Buntsandstein		Tagamanent (Barcelona)	Spain	41°45'01.2"N 2°17'34.5"E	41.7503N 2.2928E	11.42		Calzada 1987, Fortuny et al., 2012	Basal Neodiapsida
Rhynchosauroides isp.	Early-MiddleTriassic	upper Smithian-lower Aegian	Canizar Sandstones		Desierto de Las Palmas (Castellon)	Spain	40°05'58.1"N 0°06'02.8"E	40.0994N 0.1006E	10.47		Gand et al., 2010	Basal Neodiapsida
Sphingopus	Middle Triassic				Region Rhone-Alpes	France	45250000	5316667	10.36	17.19	Paleobiology database	Dinosauromorph Archosarus
Chirotherium	Middle Triassic				Region Rhone-Alpes	France	45250000	5316667	10.36	17.19	Paleobiology database	Non-dinosauromorpha Archosarus
Rhynchosauroides	Middle Triassic				Region Rhone-Alpes	France	45250000	5316667	10.36	17.19	Paleobiology database	Non-dinosauromorpha Archosarus
Brachychirotherium	Middle Triassic				Region Rhone-Alpes	France	45250000	5316667	10.36	17.19	Paleobiology database	Non-dinosauromorpha Archosarus
Brachychirotherium	Middle Triassic				Region Rhone-Alpes	France	45250000	5316667	10.36	17.19	Paleobiology database	Non-dinosauromorpha Archosarus
Brachichirotherium gallicum	Middle Triassic	Anisian	Buntsandstein		Boniches (Cuenca)	Spain	39°59'03.8"N 1°37'16.1"W	39.9842N 1.6211W	9.94		Gand et al. (2010)	Non-dinosauromorpha Archosarus
Swimming tracks		Anisian	Moenkopi Formation	upper red formation	Capitol Reef	Utah	38°18'27.6"N 111°16'04.6"W	38.3077 N -111.2668 W	8,0	-37.2	Klein and Lucas, 2010	Tetrapods
Swimming tracks		Anisian	Moenkopi Formation	upper red formation	Vernal	Utah	38°18'27.6"N 111°16'04.6"W	38.3077 N -111.2668 W	8,0	-37.2	Klein and Lucas, 2010	Tetrapods
Rotodactylus isp.		Anisian	Moenkopi Formation	upper red formation	Capitol Reef	Utah	38°18'27.6"N 111°16'04.6"W	38.3077 N -111.2668 W	8,0	-37.2	Klein and Lucas, 2010	Dinosauromorph Archosarus
Rhynochosauroides isp.		Anisian	Moenkopi Formation	upper red formation	Paria	Utah	37°14′54″N 111°56′57″W		8.0	-37.2	Klein and Lucas, 2010	Basal Neodiapsida
Chirotherium rex		Anisian	Moenkopi Formation	upper red formation	5 miles west of Navajo Wells	Utah	37.029784N 110.868353W		7.5	-37,2	Klein and Lucas, 2010	Non-dinosauromorpha Archosarus
Rotodactylus cursorius		Anisian	Moenkopi Formation	upper red formation	Hurricane	Utah	37°10'31.63"N 113°17'23.79"O		7.5	-37.2	Klein and Lucas, 2010	Dinosauromorph Archosarus	35
Rotodactylus cursorius		Anisian	Moenkopi Formation	upper red formation	Hurricane	Utah	37°10'31.63"N 113°17'23.79"O		7.5	-37.2	Klein and Lucas, 2010	Dinosauromorph Archosarus	80
Chirotherium rex		Anisian	Moenkopi Formation	upper red formation	Rockville	Utah	37° 9'39.94"N 113° 2'17.79"O		7.5	-37.2	Klein and Lucas, 2010	Non-dinosauromorpha Archosarus
Chirotherium rex		Anisian	Moenkopi Formation	upper red formation	Rockville	Utah	37° 9'39.94"N 113° 2'17.79"O		7.5	-37.2	Klein and Lucas, 2010	Non-dinosauromorpha Archosarus
Rotodactylus	Middle Triassic	Anisian	Moenkopi		Utah	United States	37190335	-113413147	6.43	-40.09		Dinosauromorph Archosarus
Chirotherium	Middle Triassic	Anisian	Moenkopi		Utah	United States	37166168	-113413147	6.39	-40.06		Non-dinosauromorpha Archosarus
Rotodactylus cursorius	Middle Triassic	Anisian	Wupatki	Holbrook Member	Hurricane	Utah	37°10'10.1"N 113°16'57.3"W		6.39		Klein and Lucas, 2010	Dinosauromorpha	60		140
Rotodactylus mckeei	Middle Triassic	Anisian	Wupatki	Holbrook Member	Hurricane	Utah	37°10'10.1"N 113°16'57.3"W		6.39		Klein and Lucas, 2010	Dinosauromorpha	80
Rotodactylus brady	Middle Triassic	Anisian	Wupatki	Holbrook Member	Hurricane	Utah	37°10'10.1"N 113°16'57.3"W		6.39		Klein and Lucas, 2010	Dinosauromorpha	70
Rotodactylus cf. bessieri	Middle Triassic	Illyrian	Haizer-Akouker Unit		Bkherdous	Great Kabylia, Algeria	36°49'N 4°23'E		6		Kotanski et al., 2004	Dinosauromorpha	22	11
Chirotherium barthii	Middle Triassic		middle part Timezgadiouine Formation	T4	CDUE 20-28	Argana Basin, western High Atlas, Morocco	30°19'N 9°06'W		6		Klein et al., 2011	Non-dinosauromorpha Archosarus	220
Chirotherium barthii	Middle Triassic		middle part Timezgadiouine Formation	T4	CDUE 20-28	Argana Basin, western High Atlas, Morocco	30°19'N 9°06'W		6		Klein et al., 2011	Non-dinosauromorpha Archosarus	220
Chirotherium barthii	Middle Triassic		middle part Timezgadiouine Formation	T4	CDUE 20-28	Argana Basin, western High Atlas, Morocco	30°19'N 9°06'W		6		Klein et al., 2011	Non-dinosauromorpha Archosarus	170
Chirotherium barthii	Middle Triassic		middle part Timezgadiouine Formation	T4	CDUE 20-28	Argana Basin, western High Atlas, Morocco	30°19'N 9°06'W		6		Klein et al., 2011	Non-dinosauromorpha Archosarus	170		170
Chirotherium barthii	Middle Triassic		middle part Timezgadiouine Formation	T4	CDUE 20-28	Argana Basin, western High Atlas, Morocco	30°19'N 9°06'W		6		Klein et al., 2011	Non-dinosauromorpha Archosarus	220		170
Chirotherium barthii	Middle Triassic		middle part Timezgadiouine Formation	T4	CDUE 20-28	Argana Basin, western High Atlas, Morocco	30°19'N 9°06'W		6		Klein et al., 2011	Non-dinosauromorpha Archosarus	220
Chirotherium barthii	Middle Triassic		middle part Timezgadiouine Formation	T4	CDUE 20-28	Argana Basin, western High Atlas, Morocco	30°19'N 9°06'W		6		Klein et al., 2011	Non-dinosauromorpha Archosarus	215
Chirotherium barthii	Middle Triassic		middle part Timezgadiouine Formation	T4	CDUE 20-28	Argana Basin, western High Atlas, Morocco	30°19'N 9°06'W		6		Klein et al., 2011	Non-dinosauromorpha Archosarus	125
Isochirotherium coureli	Middle Triassic		middle part Timezgadiouine Formation	T4	CDUE 20-28	Argana Basin, western High Atlas, Morocco	30°19'N 9°06'W		6		Klein et al., 2011	Non-dinosauromorpha Archosarus	170
Isochirotherium coureli	Middle Triassic		middle part Timezgadiouine Formation	T4	CDUE 20-28	Argana Basin, western High Atlas, Morocco	30°19'N 9°06'W		6		Klein et al., 2011	Non-dinosauromorpha Archosarus	230		120
Isochirotherium coureli	Middle Triassic		middle part Timezgadiouine Formation	T4	CDUE 20-28	Argana Basin, western High Atlas, Morocco	30°19'N 9°06'W		6		Klein et al., 2011	Non-dinosauromorpha Archosarus	90
Isochirotherium coureli	Middle Triassic		middle part Timezgadiouine Formation	T4	CDUE 20-28	Argana Basin, western High Atlas, Morocco	30°19'N 9°06'W		6		Klein et al., 2011	Non-dinosauromorpha Archosarus	180
Isochirotherium coureli	Middle Triassic		middle part Timezgadiouine Formation	T4	CDUE 20-28	Argana Basin, western High Atlas, Morocco	30°19'N 9°06'W		6		Klein et al., 2011	Non-dinosauromorpha Archosarus	190
Isochirotherium coureli	Middle Triassic		middle part Timezgadiouine Formation	T4	CDUE 20-28	Argana Basin, western High Atlas, Morocco	30°19'N 9°06'W		6		Klein et al., 2011	Non-dinosauromorpha Archosarus	190
Synaptichnium isp.	Middle Triassic		middle part Timezgadiouine Formation	T4	CDUE 20-28	Argana Basin, western High Atlas, Morocco	30°19'N 9°06'W		6		Klein et al., 2011	Non-dinosauromorpha Archosarus	95		125
Synaptichnium isp.	Middle Triassic		middle part Timezgadiouine Formation	T4	CDUE 20-28	Argana Basin, western High Atlas, Morocco	30°19'N 9°06'W		6		Klein et al., 2011	Non-dinosauromorpha Archosarus	80		115
Synaptichnium isp.	Middle Triassic		middle part Timezgadiouine Formation	T4	CDUE 20-28	Argana Basin, western High Atlas, Morocco	30°19'N 9°06'W		6		Klein et al., 2011	Non-dinosauromorpha Archosarus	65
Atreipus - Grallator plexsus	Middle Triassic		middle part Timezgadiouine Formation	T4	CDUE 20-28	Argana Basin, western High Atlas, Morocco	30°19'N 9°06'W		6		Klein et al., 2011	Dinosauromorpha	15
Rotodactylus isp.	Middle Triassic		middle part Timezgadiouine Formation	T4	CDUE 20-28	Argana Basin, western High Atlas, Morocco	30°19'N 9°06'W		6		Klein et al., 2011	Dinosauromorpha	30
Rhynchosauroides isp.	Middle Triassic		middle part Timezgadiouine Formation	T4	CDUE 20-28	Argana Basin, western High Atlas, Morocco	30°19'N 9°06'W		6		Klein et al., 2011	Basal Neodiapsida	25
Brachychirotherium cf. gallicum	Middle Triassic	late anisian - early ladinian	the Subbetic zone		Cambil, Jaen	Spain	37°40'43.30"N 3°33'55.62"W	37.6786N 3.5653W	6		Lopez 1993	Non-dinosauromorpha archosaurs	300		163
Rhynchosauroides	Middle Triassic	Anisian	Moenkopi		Utah	United States	37166667	-112	5.89	-39.10
Capitosauroides cf. bernburgensis	Middle Triassic	Bithynian	"Gracilis" Fm		Monte Marzola	Trentino			5		Avanzini & Mietto, 2008a	Stem-amphibian
Chirotherium barthii	Middle Triassic	Pelsonian	Giovo Fm		Bad Gfrill	Alto Adige			5		Valdiserri & Avanzini, 2007	Non-dinosauromorpha Archosarus	260	110
Chirotherium barthii	Middle Triassic	Illyrian	Richthofen Conglomerate		?	Alto Adige			5		Avanzini et al., 2011; Avanzini & Mietto 2008a	Non-dinosauromorpha Archosarus
Chirotherium barthii	Middle Triassic	Middle Illyrian	Morbiac Limestone		Val Duron, Campitello (Val di Fassa)	Trentino			5		Avanzini et al., 2011; Avanzini & Mietto 2008a	Non-dinosauromorpha Archosarus
Chirotherium rex	Middle Triassic	?Bithynian-earliest Pelsonian	Voltago Conglomerate						5		Avanzini & Mietto 2008a	Non-dinosauromorpha Archosarus
Chirotherium rex	Middle Triassic	Pelsonian	Recoaro Limestone						5		Avanzini & Mietto 2008a	Non-dinosauromorpha Archosarus
Isochirotherium inferni	Middle Triassic	Pelsonian	Giovo Fm		Rio di Inferno (Adige Valley)	Trentino			5		Avanzini & Leonardi, 2002	Non-dinosauromorpha Archosarus	205		160
Isochirotherium delicatum	Middle Triassic	Illyrian	Voltago/Richthofen Conglomerate		Passo Palade/Gampenpass	Alto Adige			5		Avanzini & Lockley, 2002	Non-dinosauromorpha Archosarus	27
Isochirotherium delicatum	Middle Triassic	Illyrian	Voltago/Richthofen Conglomerate		Passo Palade/Gampenpass	Alto Adige			5		Avanzini & Lockley, 2002	Non-dinosauromorpha Archosarus	90
Isochirotherium delicatum	Middle Triassic	?Bithynian-earliest Pelsonian	Voltago conglomerate		n/a	n/a			5		Avanzini & Mietto 2008a	Non-dinosauromorpha Archosarus
Isochirotherium delicatum	Middle Triassic	Illyrian	Richthofen Conglomerate		n/a	n/a			5		Avanzini & Mietto 2008a	Non-dinosauromorpha Archosarus
Isochirotherium delicatum	Middle Triassic	Illyrian	Morbiac Limestone		n/a	n/a			5		Avanzini & Mietto 2008a	Non-dinosauromorpha Archosarus
Parasynaptichnium gracilis	Middle Triassic	Bithynian	Gracilis Fm (?Voltago)		Val Pregantale (Recoaro Terme)	Veneto			5		Mietto, 1987; 1995	Non-dinosauromorpha Archosarus	140	88
Procolophonichnium isp.	Middle Triassic	Pelsonian	Giovo Fm		Bad Gfrill	Alto Adige			5		Avanzini & Valdiserri, 2007	Stem-amniota	21
Procolophonichnium isp.	Middle Triassic	Illyrian	Tretto Conglomerate		Val Gerlano (Vallarsa)	Trentino			5		Todesco & Bernardi, 2011	Stem-amniota	17	11	85
Procolophonichnium isp.	Middle Triassic	Illyrian	Tretto Conglomerate		Val Gerlano (Vallarsa)	Trentino			5		Todesco & Bernardi, 2011	Stem-amniota	17	11	105
Rhynchosauroides tirolicus	Middle Triassic	Illyrian	Tretto Conglomerate		Val Gerlano (Vallarsa)	Trentino			5		Todesco & Bernardi, 2011	Lepidosauromorpha	27	20	90	136°
Rotodactylus cf matthewsi	Middle Triassic	Illyrian	Tretto Conglomerate		Val Gerlano (Vallarsa)	Trentino			5		Todesco & Bernardi, 2011	Dinosauromorpha	43	23
Chirotherium isp.	Middle Triassic	Illyrian	Tretto Conglomerate		Val Gerlano (Vallarsa)	Trentino			5		Todesco & Bernardi, 2011	Non-dinosauromorpha Archosarus	110	51	170
aff. Brachychirotherium	Middle Triassic	Illyrian	Tretto Conglomerate		Val Gerlano (Vallarsa)	Trentino			5		Todesco & Bernardi, 2011	Non-dinosauromorpha Archosarus	80	35		n/a
Rhynchosauroides tirolicus	Middle Triassic	Illyrian	Richthofen Conglomerate		Val Fiorentina (Eastern Dolomites, Belluno)	Veneto			5		Avanzini & Renesto, 2002	Basal Neodiapsida		n/a		n/a
Rhynchosauroides tirolicus	Middle Triassic	Illyrian	Richthofen Conglomerate		Schwarzbach (Kaltern/Caldaro, Bozen/Bolzano)	Alto Adige			5		Avanzini & Renesto, 2002	Basal Neodiapsida		n/a		n/a
Rhynchosauroides tirolicus	Middle Triassic	Illyrian	Richthofen Conglomerate		Eppan/Appiano (Adige Valley,Bozen/Bolzano)	Alto Adige			5		Avanzini & Renesto, 2002	Basal Neodiapsida		n/a		n/a
Rhynchosauroides tirolicus	Middle Triassic	Illyrian	Tretto Conglomerate		Val di Creme (Recoaro, Vicenza)	Veneto			5		Avanzini & Renesto, 2002	Basal Neodiapsida	45	25 mm	85	125-136°
Rhynchosauroides tirolicus	Middle Triassic	Illyrian	Morbiac Limestone		Piz da Peres (Olang Dolomites, Bozen/Bolzano)	Alto Adige			5		Avanzini & Renesto, 2002	Basal Neodiapsida		n/a		n/a
Rhynchosauroides isp. morph. A	Middle Triassic	Pelsonian	Giovo Fm		Bad Gfrill	Alto Adige			5		Valdiserri & Avanzini, 2007	Basal Neodiapsida		29-34 mm	81	82°-114°
Rhynchosauroides tirolicus	Middle Triassic	?Bithynian-Pelsonian	Giovo Fm		Bad Gfrill	Alto Adige			5		Valdiserri & Avanzini, 2007	Basal Neodiapsida	68	20-51 mm	98	130°
Rhynchosauroides tirolicus	Middle Triassic	?Bithynian-Pelsonian	Giovo Fm		Bad Gfrill	Alto Adige			5		Valdiserri & Avanzini, 2007	Basal Neodiapsida	10	20-51 mm	98	130°
Rhinchosauroides peabody	Middle Triassic	Bithynian-Illyrian	Recoaro Limestone, Richthofen Conglomerate, Morbiac Limestone						5		Avanzini & Mietto, 2008a	Basal Neodiapsida		n/a		n/a
Rotodactylus isp.	Middle Triassic	Pelsonian	Giovo Fm		Bad Gfrill	Alto Adige			5		Valdiserri & Avanzini, 2007	Dinosauromorpha	46	21 mm		n/a
Rotodactylus cf. cursorius	Middle Triassic	Pelsonian	Voltago Conglomerate						5		Avanzini & Mietto, 2008a	Dinosauromorpha		n/a		n/a
Rotodactylus lucasi	Middle Triassic	Pelsonian	Voltago Conglomerate						5		Avanzini & Mietto, 2008a	Dinosauromorpha		n/a		n/a
Sphingopus ladinicus	Middle Triassic	Illyrian	Richthofen Conglomerate		Piz da Peres	Alto Adige			5		Avanzini & Wachtler, 2012	Non-dinosauromorpha Archosarus	243	120 mm	190
Synaptichnium cf. cameronense	Middle Triassic	Pelsonian	Giovo Fm		Bad Gfrill	Alto Adige			5		Valdiserri & Avanzini, 2007	Non-dinosauromorpha Archosarus	88	37 mm		n/a
Synaptichnium cf. cameronense	Middle Triassic	Pelsonian	Recoaro Limestone		Bad Gfrill	Alto Adige			5		Avanzini & Mietto, 2008b	Non-dinosauromorpha Archosarus	50	35 mm		n/a
Synaptichnium pseudosuchoides	Middle Triassic	Early Pelsonian	Voltago Conglomerate		Rio Urban (Val di Non)	Trentino			5		Avanzini & Mietto, 2008a, 2008b	Non-dinosauromorpha Archosarus	45	10 mm		n/a
					Bad Gfrill (Tisens, BZ)	Alto Adige			5		Avanzini & Mietto, 2008a, 2008b					n/a
Synaptichnium diabloense	Middle Triassic	Pelsonian	Voltago Conglomerate		Bad Gfrill	Alto Adige			5		Valdiserri & Avanzini, 2007; Avanzini & Mietto, 2008b	Non-dinosauromorpha Archosarus	133	50 mm		n/a
Synaptichnium isp. 1	Middle Triassic	Early Pelsonian	Voltago Conglomerate		SS 243 Palade, Val di Non	Trentino			5		Avanzini & Mietto, 2008b	Non-dinosauromorpha Archosarus	90	48 mm	140
Synaptichnium isp. 2	Middle Triassic	Pelsonian	Recoaro Limestome		Bad Gfrill	Alto Adige			5		Avanzini & Mietto, 2008b	Non-dinosauromorpha Archosarus	130	40 mm		n/a
?Dinosauromoprh tracks	Middle Triassic	Pelsonian-Illyrian boundary	Voltago Conglomerate		Passo Palade/Gampenpass	Alto Adige			5		Avanzini, 2002	Dinosauromorpha	54	n/a		n/a
Parachirotherium isp.	Middle Triassic	Illyrian	Morbiac Limestone		Bad Gfrill (Tesimo)	Alto Adige			5		Avanzini et al., 2001	Dinosauromorpha		n/a		n/a
Isochirotherium inferni	Middle Triassic	Late Anisian	lower beds of the Morbiac Dark Limestone		Termeno, Trentino A.A.	Italy			5		Avanzini and Leonardi 2002	Non-dinosauromorpha archosaurs	205		160
Rhynchosauroides schochardi	Middle Triassic	Anisian	Wupatki	Holbrook Member	Cameron	Arizona	35°52'35.3"N 111°25'56.1"W		4.52		Klein and Lucas, 2010	Basal Neodiapsida			80
Rhynchosauroides	Middle Triassic	Anisian	Moenkopi		Arizona	United States	35914153	-111475641	4.59	-39.29		Basal Neodiapsida
Rhynchosauroides	Middle Triassic	Anisian	Moenkopi		Arizona	United States	35914153	-111475641	4.59	-39.29		Basal Neodiapsida
Synaptichnium cameronense	Middle Triassic	Anisian	Wupatki	Holbrook Member	Cameron	Arizona	35°52'35.3"N 111°25'56.1"W		4.52		Klein and Lucas, 2010	Non-dinosauromorpha Archosarus	50		180
Synaptichnium isp.	Middle Triassic	Anisian	Wupatki	Holbrook Member		Arizona			4.52		Klein and Lucas, 2011	Non-dinosauromorpha Archosarus	52		140
Synaptichnium isp.	Middle Triassic	Anisian	Wupatki	Holbrook Member		Arizona			4.52		Klein and Lucas, 2012	Non-dinosauromorpha Archosarus	95		140
Rotodactylus	Middle Triassic	Anisian	Moenkopi		Arizona	United States	35866667	-111.4	4.52	-39.26	Paleobiology database	Dinosauromorph Archosarus
Synaptichnium isp.	Middle Triassic	Anisian	Wupatki	Holbrook Member		Arizona			4.52		Klein and Lucas, 2013	Non-dinosauromorpha Archosarus	100		140
Synaptichnium isp.	Middle Triassic	Anisian	Wupatki	Holbrook Member		Arizona			4.52		Klein and Lucas, 2014	Non-dinosauromorpha Archosarus	123		140
Synaptichnium isp.	Middle Triassic	Anisian	Wupatki	Holbrook Member		Arizona			4.52		Klein and Lucas, 2015	Non-dinosauromorpha Archosarus	128		140
Chirotherium barthii	Middle Triassic	Anisian	Wupatki	Holbrook Member	Cameron	Arizona	35°52'35.3"N 111°25'56.1"W		4.52		Klein and Lucas, 2010	Non-dinosauromorpha Archosarus	250		170
Isochirotherium marshalli	Middle Triassic	Anisian	Wupatki	Holbrook Member	Penzance	Arizona	34°54'30.3"N 110°14'43.5"W		4.52		Klein and Lucas, 2010	Non-dinosauromorpha Archosarus	220		180
Chirotherium	Middle Triassic	Anisian	Moenkopi		Arizona	United States	35844907	-111472427	4.52	-39.32	Paleobiology database	Non-dinosauromorpha Archosarus
Synaptichnium	Middle Triassic	Anisian	Moenkopi		Arizona	United States	35844907	-111472427	4.52	-39.32	Paleobiology database	Non-dinosauromorpha Archosarus
Chirotherium barthi	Middle Triassic	Anisian	Moenkopi Formation	Holbrook member	Cameron	Arizona	35°52'32.87"N 111°24'46.41"O		5.0	39,32	Klein & Lucas, 2010	Non-dinosauromorpha Archosarus	225
Chirotherium rex	Middle Triassic	Anisian	Moenkopi Formation	Holbrook member	Cameron	Arizona	35°52'32.87"N 111°24'46.41"O		5.0	321.1	Peabody, 1948	Non-dinosauromorpha Archosarus
Synaptichnium cameronense	Middle Triassic	Anisian	Moenkopi Formation	Holbrook member	Cameron	Arizona	35°52'32.87"N 111°24'46.41"O		5.0	321.1	Klein & Lucas, 2010	Non-dinosauromorpha Archosarus	50
Rhyncosauroides schochardti	Middle Triassic	Anisian	Moenkopi Formation	Holbrook member	Shadow Mountain, NW of Cameron	Arizona	35°52'32.87"N 111°24'46.41"O		5.0	321.1	Klein & Lucas, 2010	Basal Neodiapsida
Chirotherium	Middle Triassic	Anisian	Moenkopi		Arizona	United States	35801083	-111444161			Paleobiology database	Non-dinosauromorpha Archosarus
Chirotherium	Middle Triassic	Anisian	Moenkopi		Arizona	United States	35801083	-111444161			Paleobiology database	Non-dinosauromorpha Archosarus
Rotodactylus bradyi		Anisian	Moenkopi Formation	Holbrook member	SW of Cameron	Arizona	35°52'32.87"N 111°24'46.41"O		5.0	321.1	Klein & Lucas, 2010	Dinosauromorph Archosarus	70
Tetrapod trackway indet. 1	Middle Triassic	Anisian	Wupatki	Holbrook Member		Utah			3,61		Klein and Lucas, 2010	Other Tetrapoda	40		110
Tetrapod trackway indet. 2	Middle Triassic	Anisian	Wupatki	Holbrook Member		Utah			3,61		Klein and Lucas, 2010	Other Tetrapoda	16		102.5
Tetrapod trackway indet. 3, Capitosauroides?	Middle Triassic	Anisian	Wupatki	Holbrook Member		Utah			3,61		Klein and Lucas, 2010	Other Tetrapoda	19
Therapsipus icumminsi	Middle Triassic	Early Anisian	Moenkopi Formation	Holbrook member	Holbrook	Arizona			3,61		Hunt et al.1993	Therapshid	237		84
Chirotherium cameronensis	Middle Triassic	Anisian	Upper Moenkopi Formation			Arizona			3,61		Peabody 1948	Non-dinosauromorpha archosaurs	50		161.5
Chirotherium barthi	Middle Triassic	Anisian	Upper Moenkopi Formation		Cameron				3,61		Peabody 1948	Non-dinosauromorpha archosaurs	135		166.7
Chirotherium barthi	Middle Triassic	Anisian	Upper Moenkopi Formation		Cameron	Arizona			3,61		Peabody 1948	Non-dinosauromorpha archosaurs	225		169.5
Rotodactylus mckeei	Middle Triassic	Anisian	Upper most Moenkopi Formation			Utah			3,61		Peabody 1948	Other tetrapod	41		93
Rotodactylus mckeei	Middle Triassic	Anisian	Upper most Moenkopi Formation			Utah			3,61		Peabody 1948	Other tetrapod	35		123
Rotodactylus bradyi	Middle Triassic	Anisian	Upper Moenkopi Formation			Arizona			3,61		Peabody 1948	Other tetrapod	70		125
Chirotherium marshalli	Middle Triassic	Anisian	Upper Moenkopi Formation		Penzanse	Arizona			3,61		Haubold 1971	Non-dinosauromorpha archosaurs	225		180
Chirotherium	Middle Triassic	Anisian	Moenkopi		Arizona	United States	34940278	-110.3	3.29	-38.86	Paleobiology database	Non-dinosauromorpha archosaurs
Rhynchosauroides	Middle Triassic	Anisian	Moenkopi		Arizona	United States	34940278	-110.3	3.29	-38.86	Paleobiology database	Basal Neodiapsida
Chirotherium	Middle Triassic	Anisian	Moenkopi		Arizona	United States	34940278	-110.3	3.29	-38.86	Paleobiology database	Non-dinosauromorpha archosaurs
Isochirotherium	Middle Triassic	Anisian	Moenkopi		Arizona	United States	34923283	-110249488	3.26	-38.83	Paleobiology database	Non-dinosauromorpha archosaurs
Isochirotherium	Middle Triassic	Anisian	Moenkopi		Arizona	United States	34923283	-110249488	3.26	-38.83	Paleobiology database	Non-dinosauromorpha archosaurs
Chirotherium	Middle Triassic	Anisian	Moenkopi		Arizona	United States	34915000	-110260833	3.25	-38.84	Paleobiology database	Non-dinosauromorpha archosaurs
Therapsipus	Middle Triassic	Anisian	Moenkopi		Arizona	United States	34900000	-110.15	3.20	-38.77	Paleobiology database	Therapsida
Therapsipus	Middle Triassic	Anisian	Moenkopi		Arizona	United States	34900000	-110.15	3.20	-38.77	Paleobiology database	Therapsida
Therapsipus	Middle Triassic	Anisian	Moenkopi		Arizona	United States	34900000	-110.15	3.20	-38.77	Paleobiology database	Therapsida
Chirotherium	Middle Triassic	Anisian	Moenkopi		Arizona	United States	34500000	-110066667	2.81	-38.88	Paleobiology database	Non-dinosauromorpha archosaurs
Isohirotherium marshalli	Middle Triassic	Anisian	Moenkopi Formation	Holbrook member	Penzance	Arizona	34°54'19.09"N 110°15'17.44"O		2.74		Peabody, 1948	Non-dinosauromorpha Archosarus	225
Isohirotherium marshalli	Middle Triassic	Anisian	Moenkopi Formation	Holbrook member	Penzance	Arizona	34°54'19.09"N 110°15'17.44"O		2.74		Peabody, 1948	Non-dinosauromorpha Archosarus	225
cf. Brachychirotherium isp.	Middle Triassic		Cerro de Las Cabras Formation		Rio de Los Tarros	La Rioja, Argentina	29°40'13.5"S 66°59'20.3"W	29.6703S 66.9889W	-43.67		Melchor and de Valais, 2006	Non-dinosauromorpha Archosarus	58
Grallator isp.	Middle Triassic		Chanares Formation		Quebrada de Ischichuca, Ischigualasto	San Juan Province, Argentina	30°05'46.1"S 67°56'20.1"W	30.0961S 67.9389W	-43.67		Melchor and de Valais, 2006	Dinosauromorpha	150
Rhynchosauroides isp.	Middle Triassic		Los Rastos Formation		Ischigualasto Provincial Park	San Juan Province, Argentina	30°05'46.1"S 67°56'20.1"W	30.0961S 67.9389W	-43.67		Melchor and de Valais, 2006	Basal Neodiapsida			124
Rhynchosauroides isp.	Middle Triassic		Ischichuca Formation		Talampaya Park	La Rioja, Argentina	30°01'34.4"S 67°53'20.2"W	30.0261S 67.8889W	-43.93		Melchor and de Valais, 2006	Basal Neodiapsida
Rigalites ischigualastianus	Middle Triassic		Los Rastos Formation		Quebrada de Los Rastos, Ischigualasto Provincial Park	San Juan Province, Argentina	30°05'46.1"S 67°56'20.1"W	30.0961S 67.9389W	-43.93		Melchor and de Valais, 2006	Non-dinosauromorpha Archosarus	340		180
Rigalites ischigualastianus	Middle Triassic		Los Rastos Formation		Quebrada de Los Rastos, Ischigualasto Provincial Park	San Juan Province, Argentina	30°05'46.1"S 67°56'20.1"W	30.0961S 67.9389W	-43.93		Melchor and de Valais, 2006	Non-dinosauromorpha Archosarus	390		180
Tetrasauropus isp.	Middle Triassic		Cerro de Las Cabras Formation		Sierra de Las Penas, Puesto Las Penas	Mendoza Province, Argentina	32°27'03''S, 68°53'25''W	32.4508S 68.8903W	-46.23		Melchor and de Valais, 2006	Other Tetrapoda	300		149
Dicynodontipus isp.	Middle Triassic		Cerro de Las Cabras Formation		Sierra de Las Penas, Puesto Las Penas	Mendoza Province, Argentina	32°27'03''S, 68°53'25''W	32.4508S 68.8903W	-46.23		Melchor and de Valais, 2006	Therapsida
Tridactyl footprints	Middle Triassic		Cerro de Las Cabras Formation		Sierra de Las Penas, Puesto Las Penas	Mendoza Province, Argentina	32°27'03''S, 68°53'25''W	32.4508S 68.8903W	-46.23		Melchor and de Valais, 2006	Dinosauromorpha
Rigalites ischigualastianus	Middle Triassic		Cerro de Las Cabras Formation		Sierra de Las Penas, Puesto Las Penas	Mendoza Province, Argentina	32°27'03''S, 68°53'25''W	32.4508S 68.8903W	-46.23		Melchor and de Valais, 2006	Non-dinosauromorpha Archosarus
Chirotherium isp.	Middle Triassic		Cerro de Las Cabras Formation		Sierra de Las Penas, Puesto Las Penas	Mendoza Province, Argentina	32°27'03''S, 68°53'25''W	32.4508S 68.8903W	-46.23		Melchor and de Valais, 2006	Non-dinosauromorpha Archosarus
Chirotherium barthii	Middle Triassic		Cerro de Las Cabras Formation		2 km east of Puesto	Mendoza Province, Argentina	32°29'30''S, 68°53'30''W	32.4917S 68.8917W	-46.28		Melchor and de Valais, 2006	Non-dinosauromorpha Archosarus		185
Dicynodontipus isp.	Middle Triassic		Cerro de Las Cabras Formation		2 km east of Puesto	Mendoza Province, Argentina	32°29'30''S, 68°53'30''W	32.4917S 68.8917W	-46.28		Melchor and de Valais, 2006	Therapsida	36
Dicynodontipus isp.	Middle Triassic		Cerro de Las Cabras Formation		2 km east of Puesto	Mendoza Province, Argentina	32°29'30''S, 68°53'30''W	32.4917S 68.8917W	-46.28		Melchor and de Valais, 2006	Therapsida	55

## Sheet: 5. Palaeolatitudes
Middle Permian lat ICHNO	Middle Permian lat SKELETAL	Middle Permian TOTAL	Late Permian lat ICHNO	Late Permian lat SKELETAL	Late Permian TOTAL	Early Triassic lat ICHNO	Early Triassic lat SKELETAL	Early Triassic TOTAL	Middle Triassic lat ICHNO	Middle Triassic lat SKELETAL	Middle Triassic TOTAL																															10° bins	Middle Permian lat ICHNO	Middle Permian lat SKELETAL	Middle Permian TOTAL	Late Permian lat ICHNO	Late Permian lat SKELETAL	Late Permian TOTAL	Early Triassic lat ICHNO
7.02	33.95	33.95	37	34.79	37	23.5	45.37	45.37	25	47.2	47.2																															85	0	0	0	0	0	0	0
7.02	33.95	33.95	35	34.1	35	23.5	42.68	42.68	20.87	46.63	46.63																															75	0	0	0	0	0	0	0
7.02	33.95	33.95	34.5	34.1	34.79	23.5	42.18	42.18	20.87	44.16	44.16																															65	0	0	0	0	0	0	0
7.02	33.95	33.95	23.3	34.1	34.5	23.5	42.18	42.18	20.87	44.16	44.16																															55	0	0	0	0	0	0	0
7.02	33.95	33.95	22.8	34.1	34.1	23.5	42.18	42.18	20.87	41.03	41.03																															45	0	0	0	0	0	0	0
7.02	33.95	33.95	22.8	32.04	34.1	23.5	42.15	42.15	20.87	41.03	41.03																															35	0	9	9	3	8	11	0
7.02	33.95	33.95	22.8	31.67	34.1	23.5	42.15	42.15	21.39	41.03	41.03																															25	0	7	7	8	18	26	27
-43.78	33.95	33.95	22.8	31.67	34.1	23.01	42.15	42.15	21.39	41.03	41.03																															15	0	0	0	9	16	25	49
	33.95	33.95	22.8	28.98	32.04	23.01	42.15	42.15	21.39	41.03	41.03																															5	7	0	7	23	2	25	26
	29.33	29.33	22.8	28.81	31.67	23.01	42.15	42.15	21.39	40.8	40.8																															-5	0	0	0	1	0	1	0
	28.95	28.95	22.8	28.81	31.67	23.01	41.88	41.88	19.65	40.7	40.7																															-15	0	0	0	4	3	7	2
	27.94	27.94	12.5	28.81	28.98	23.01	41.88	41.88	19.65	40.7	40.7																															-25	0	0	0	0	0	0	0
	27.94	27.94	12.5	28.81	28.81	23.01	41.8	41.8	19.65	40.45	40.45																															-35	0	0	0	4	0	4	0
	27.94	27.94	12.5	28.81	28.81	23.01	41.8	41.8	19.65	40.45	40.45																															-45	1	3	4	0	0	0	4
	27.94	27.94	12.5	28.81	28.81	23.01	41.8	41.8	19.65	40.17	40.17																															-55	0	40	40	6	37	43	1
	27.94	27.94	11.3	28.81	28.81	23.01	41.8	41.8	19.65	40.17	40.17																															-65	0	20	20	1	207	208	2
	-46.59	7.02	11.3	28.81	28.81	22.87	41.79	41.79	19.65	40.15	40.15																															-75	0	0	0	0	0	0	1
	-48.06	7.02	11.3	28.81	28.81	22.87	41.79	41.79	20.75	40.15	40.15																															-85	0	0	0	0	0	0	0
	-48.06	7.02	11.3	27.91	28.81	22.87	41.79	41.79	20.75	39.88	39.88																															Tot.s	8	79	87	59	291	350	112
	-58.47	7.02	11.3	27.91	28.81	20.81	41.79	41.79	20.75	39.86	39.86
	-58.92	7.02	7	27.91	28.81	20.81	41.79	41.79	20.75	39.86	39.86
	-58.93	7.02	7	27.91	27.91	20.81	41.79	41.79	20.75	39.81	39.81
	-59.13	7.02	7	27.91	27.91	20.23	41.79	41.79	20.75	38.86	38.86
	-59.3	-43.78	7	20	27.91	20.23	41.79	41.79	20.75	38.75	38.75
	-59.3	-46.59	7	20	27.91	20.23	41.79	41.79	20.75	38.75	38.75
	-59.3	-48.06	7	20	27.91	20.23	41.79	41.79	20.75	38.75	38.75
	-59.3	-48.06	5	17.37	23.3	20.23	41.78	41.78	20.75	38.75	38.75
	-59.3	-58.47	5	17.28	22.8	19.86	41.78	41.78	20.75	38.72	38.72
	-59.3	-58.92	5	17.16	22.8	19.86	41.78	41.78	20.75	38.16	38.16
	-59.3	-58.93	5	17.16	22.8	19.86	41.78	41.78	20.75	38.16	38.16
	-59.3	-59.13	5	16.27	22.8	19.86	41.74	41.74	20.75	38.16	38.16
	-59.3	-59.3	5	16.1	22.8	19.48	41.73	41.73	20.75	38.14	38.14
	-59.3	-59.3	5	16.1	22.8	19.47	41.72	41.72	21.42	38.14	38.14
	-59.3	-59.3	5	16.1	22.8	19.47	41.7	41.7	21.42	38.14	38.14
	-59.47	-59.3	5	16.09	20	19.47	41.7	41.7	21.06	38.08	38.08
	-59.56	-59.3	5	15.4	20	19.47	41.7	41.7	20.63	38.08	38.08
	-59.61	-59.3	5	15.39	20	19.47	41.7	41.7	20.63	38.08	38.08
	-59.69	-59.3	5	15.37	17.37	19.47	41.7	41.7	20.63	38.08	38.08
	-59.69	-59.3	5	15.37	17.28	19.47	41.68	41.68	20.63	38.08	38.08
	-59.76	-59.3	5	15.3	17.16	19.47	41.68	41.68	20.63	38.08	38.08
	-59.76	-59.3	5	15.25	17.16	19.47	40.19	40.19	19.77	38.07	38.07
	-59.78	-59.3	5	15.22	16.27	19.46	39.69	39.69	19.63	38.07	38.07
	-59.78	-59.47	0.3	1.96	16.1	19.46	37.19	37.19	19.63	38.07	38.07
	-59.78	-59.56	-0.8	1.96	16.1	19.46	37.19	37.19	19.63	38.07	38.07
	-59.78	-59.61	-11	-16.56	16.1	19.29	35.75	35.75	19.63	38.07	38.07
	-59.78	-59.69	-11	-16.56	16.09	19.29	35.72	35.72	19.63	38.07	38.07
	-59.78	-59.69	-11	-16.56	15.4	19.29	35.72	35.72	19.63	38.07	38.07
	-59.78	-59.76	-11	-51.28	15.39	19.29	35.72	35.72	19.63	38.07	38.07
	-59.84	-59.76	-37	-52.35	15.37	19.29	34.84	34.84	19.62	38.07	38.07
	-59.84	-59.78	-37	-52.63	15.37	19.29	34.74	34.74	19.62	38.06	38.06
	-59.86	-59.78	-37	-52.96	15.3	19.29	34.15	34.15	19.62	38.03	38.03
	-59.86	-59.78	-37	-52.96	15.25	19.29	34.15	34.15	19.62	38.03	38.03
	-59.86	-59.78	-57	-52.96	15.22	19.04	34.08	34.08	19.61	38.02	38.02
	-59.86	-59.78	-57	-52.96	12.5	18.38	34.08	34.08	19.61	38.01	38.01
	-59.88	-59.78	-57	-54.36	12.5	18.01	34.08	34.08	19.61	38.01	38.01
	-59.88	-59.78	-58	-54.85	12.5	17.23	34.08	34.08	19.61	38.01	38.01
	-59.88	-59.84	-58.6	-54.97	12.5	17.24	34.08	34.08	19.51	38.01	38.01
	-59.88	-59.84	-59	-54.97	11.3	17.24	34.08	34.08	19.51	38.01	38.01
	-59.9	-59.86	-65.1	-55	11.3	15.74	33.26	33.26	19	37.99	37.99
	-60.02	-59.86		-55	11.3	15.88	32.99	32.99	19	37.64	37.64
	-60.04	-59.86		-55	11.3	15.88	32.99	32.99	19.49	36.44	36.44
	-60.17	-59.86		-55	11.3	15.99	32.98	32.98	19.45	36.03	36.03
	-60.17	-59.88		-55	7	11.16	32.94	32.94	19.17	36.03	36.03
	-60.17	-59.88		-55.08	7	11.16	32.87	32.87	17.28	36.03	36.03
	-60.18	-59.88		-55.08	7	11.16	32.87	32.87	15.99	36.03	36.03
	-60.18	-59.88		-55.08	7	11.16	32.87	32.87	15.99	36.03	36.03
	-60.18	-59.9		-55.08	7	11.18	32.83	32.83	15.66	36.03	36.03
	-60.18	-60.02		-55.08	7	11.18	32.79	32.79	15.66	35.38	35.38
	-60.26	-60.04		-55.08	5	11.2	32.79	32.79	15.66	35.38	35.38
	-60.26	-60.17		-55.15	5	11.2	32.55	32.55	15.66	35.37	35.37
	-60.26	-60.17		-55.15	5	11.52	32.55	32.55	15.5	35.37	35.37
	-60.26	-60.17		-55.15	5	11.78	32.55	32.55	15.5	35.37	35.37
	-60.26	-60.18		-55.15	5	11.78	32.55	32.55	15.5	35.37	35.37
	-60.26	-60.18		-55.15	5	11.78	32.55	32.55	14.84	35.37	35.37
	-60.26	-60.18		-55.37	5	11.2	32.39	32.39	14.83	35.37	35.37
	-60.26	-60.18		-55.37	5	10.28	32.31	32.31	14.83	35.37	35.37
	-60.26	-60.26		-55.37	5	9.45	32.31	32.31	14.83	35.37	35.37
	-60.26	-60.26		-55.37	5	9.57	32.31	32.31	14.83	34.48	34.48
	-61.21	-60.26		-55.37	5	9.57	32.01	32.01	14.83	34.48	34.48
		-60.26		-55.37	5	9.57	31.98	31.98	14.54	33.74	33.74
		-60.26		-55.37	5	9.57	31.98	31.98	14.54	33.74	33.74
		-60.26		-55.39	5	9.57	31.98	31.98	14.54	33.74	33.74
		-60.26		-55.56	5	8.5	31.98	31.98	14.54	33.74	33.74
		-60.26		-58.47	5	8.2	31.98	31.98	13.6	33.74	33.74
		-60.26		-60.21	1.96	8.1	31.98	31.98	13.6	33.74	33.74
		-60.26		-60.41	1.96	8.1	31.98	31.98	13.6	33.64	33.64
		-61.21		-60.41	0.3	7.5	31.87	31.87	13.6	33.64	33.64
				-60.41	-0.8	7.4	31.87	31.87	13.6	33.64	33.64
				-60.41	-11	7.3	31.87	31.87	13.6	33.64	33.64
				-60.41	-11	7	31.67	31.67	13.6	33.64	33.64
				-60.44	-11	7	31.67	31.67	13.6	33.64	33.64
				-60.44	-11	5	31.63	31.63	13.6	33.64	33.64
				-60.44	-16.56	5	31.63	31.63	13.6	17.7	25
				-60.44	-16.56	5	31.63	31.63	13.6	17.46	21.42
				-60.44	-16.56	5	31.32	31.32	13.6	16.21	21.42
				-60.44	-37	5	31.32	31.32	13.6	15.62	21.39
				-60.44	-37	5	31.27	31.27	13.5	15.62	21.39
				-60.44	-37	5	31.09	31.09	13.5	15.62	21.39
				-60.45	-37	5	31.09	31.09	13.5	15.62	21.39
				-60.45	-51.28	5	31.09	31.09	13.5	15.43	21.06
				-60.45	-52.35	4.7	31.09	31.09	13.38	15.43	20.87
				-60.45	-52.63	4.7	31.09	31.09	12.96	15.43	20.87
				-60.45	-52.96	-14.79	31.09	31.09	12.48	15.43	20.87
				-60.45	-52.96	-12.2	31.09	31.09	12.47	15.35	20.87
				-60.45	-52.96	-40.18	31.09	31.09	12.47	15.26	20.87
				-60.45	-52.96	-40.18	30.85	30.85	12.41	15.26	20.75
				-60.47	-54.36	-49.44	25.75	25.75	11.75	15.26	20.75
				-60.47	-54.85	-49.44	25.75	25.75	11.75	15.26	20.75
				-60.47	-54.97	-59.87	25.75	25.75	11.75	15.26	20.75
				-60.49	-54.97	-61.19	25.75	25.75	11.75	15.26	20.75
				-60.5	-55	-67.21	25.75	25.75	11.75	15.26	20.75
				-60.73	-55	-71.61	25.75	25.75	11.67	15.21	20.75
				-60.73	-55		25.75	25.75	11.64	15.21	20.75
				-60.73	-55		25.75	25.75	11.64	15.21	20.75
				-60.73	-55		25.75	25.75	11.64	15.21	20.75
				-60.73	-55.08		25.75	25.75	11.64	15.21	20.75
				-60.73	-55.08		25.75	25.75	11.62	15.05	20.75
				-60.73	-55.08		25.75	25.75	11.62	14	20.75
				-60.73	-55.08		25.75	25.75	11.62	13.9	20.75
				-60.73	-55.08		25.66	25.66	11.62	13.9	20.75
				-60.73	-55.08		25.32	25.32	11.62	13.9	20.63
				-60.73	-55.15		25.32	25.32	11.62	13.78	20.63
				-60.73	-55.15		20.08	23.5	11.62	13.78	20.63
				-60.73	-55.15		20.08	23.5	11.58	13.61	20.63
				-60.92	-55.15		19.01	23.5	11.5	13.43	20.63
				-60.95	-55.15		18.59	23.5	11.5	13.43	19.77
				-60.95	-55.37		17.82	23.5	11.5	13.42	19.65
				-60.99	-55.37		17.82	23.5	11.5	13.42	19.65
				-60.99	-55.37		17.82	23.5	11.41	13.41	19.65
				-60.99	-55.37		17.82	23.01	11.41	13.41	19.65
				-60.99	-55.37		17.82	23.01	11.41	13.41	19.65
				-60.99	-55.37		17.82	23.01	11.41	13.41	19.65
				-60.99	-55.37		17.82	23.01	11.41	13.41	19.65
				-60.99	-55.39		17.82	23.01	11.37	13.4	19.63
				-60.99	-55.56		17.22	23.01	11.37	13.37	19.63
				-60.99	-57		16.75	23.01	11.37	13	19.63
				-60.99	-57		16.75	23.01	11.37	12.79	19.63
				-60.99	-57		16.52	23.01	11.37	12.78	19.63
				-60.99	-58		16.21	22.87	11.37	12.78	19.63
				-60.99	-58.47		16.21	22.87	11.37	11.62	19.63
				-60.99	-58.6		16.07	22.87	11.37	11.37	19.62
				-62.02	-59		15.92	20.81	11.37	4.7	19.62
				-62.02	-60.21		15.73	20.81	11.33	4.52	19.62
				-62.17	-60.41		14.43	20.81	11.33	4.52	19.62
				-62.32	-60.41		13.66	20.23	11.05	3.61	19.61
				-62.32	-60.41		13.39	20.23	11.05	3.61	19.61
				-62.4	-60.41		13.34	20.23	11.05	3.61	19.61
				-62.4	-60.41		8.17	20.23	11.42	3.51	19.61
				-62.4	-60.44		7.44	20.23	10.47	3.51	19.51
				-62.41	-60.44		5.18	20.08	10.36	3.41	19.51
				-62.41	-60.44		5.18	20.08	10.36	3.29	19.49
				-62.41	-60.44		5.13	19.86	10.36	3.29	19.45
				-62.41	-60.44		4.99	19.86	10.36	3.25	19.17
				-62.41	-60.44		-30.67	19.86	9.94	3.25	19
				-62.41	-60.44		-41.27	19.86	8	3.25	19
				-62.41	-60.44		-42.09	19.48	8	3.25	17.7
				-62.41	-60.45		-44.2	19.47	8	3.25	17.46
				-62.41	-60.45		-44.27	19.47	7.5	3.25	17.28
				-62.41	-60.45		-44.31	19.47	7.5	3.25	16.21
				-62.41	-60.45		-44.31	19.47	6.43	3.2	15.99
				-62.41	-60.45		-44.38	19.47	6.39	3.2	15.99
				-62.41	-60.45		-44.42	19.47	6.39	3.2	15.66
				-62.41	-60.45		-44.42	19.47	6.39	3.05	15.66
				-62.41	-60.45		-44.47	19.47	6.39	1.75	15.66
				-62.55	-60.47		-44.47	19.47	6	-14.11	15.66
				-62.55	-60.47		-44.47	19.46	6	-14.11	15.62
				-62.59	-60.47		-44.48	19.46	6	-48.26	15.62
				-62.59	-60.49		-44.56	19.46	6	-48.27	15.62
				-62.59	-60.5		-45.57	19.29	6	-48.28	15.62
				-62.59	-60.73		-45.58	19.29	6	-49.84	15.5
				-62.59	-60.73		-45.59	19.29	6	-49.84	15.5
				-62.59	-60.73		-45.59	19.29	6	-49.84	15.5
				-62.6	-60.73		-45.59	19.29	5.89	-49.84	15.43
				-62.6	-60.73		-45.59	19.29	5	-49.85	15.43
				-62.6	-60.73		-45.96	19.29	5	-49.88	15.43
				-62.6	-60.73		-46.16	19.29	5	-49.88	15.43
				-62.6	-60.73		-46.16	19.04	5	-49.88	15.35
				-62.64	-60.73		-49.03	19.01	5	-49.88	15.26
				-62.65	-60.73		-49.78	18.59	5	-49.88	15.26
				-62.65	-60.73		-51.99	18.38	5	-49.88	15.26
				-62.65	-60.73		-55.39	18.01	5	-49.89	15.26
				-62.65	-60.73		-55.39	17.82	5	-49.89	15.26
				-62.71	-60.92		-55.39	17.82	5	-49.89	15.26
				-62.74	-60.95		-55.4	17.82	5	-49.89	15.26
				-62.74	-60.95		-55.41	17.82	5	-49.89	15.21
				-62.74	-60.99		-55.41	17.82	5	-49.89	15.21
				-62.74	-60.99		-55.42	17.82	5	-49.89	15.21
				-62.74	-60.99		-55.43	17.82	5	-49.89	15.21
				-62.74	-60.99		-55.43	17.82	5	-49.89	15.21
				-62.74	-60.99		-55.43	17.24	5	-49.91	15.05
				-62.74	-60.99		-55.43	17.24	5	-49.91	14.84
				-62.74	-60.99		-55.43	17.23	5	-49.91	14.83
				-62.74	-60.99		-55.43	17.22	5	-49.91	14.83
				-62.74	-60.99		-55.43	16.75	5	-49.91	14.83
				-62.74	-60.99		-55.43	16.75	5	-49.91	14.83
				-62.74	-60.99		-55.43	16.52	5	-49.91	14.83
				-62.74	-60.99		-55.43	16.21	5	-49.91	14.54
				-62.74	-60.99		-55.43	16.21	5	-49.91	14.54
				-62.74	-60.99		-55.44	16.07	5	-49.91	14.54
				-62.74	-62.02		-55.44	15.99	5	-49.91	14.54
				-62.74	-62.02		-55.44	15.92	4.52	-49.91	14
				-62.74	-62.17		-55.44	15.88	4.59	-49.91	13.9
				-62.74	-62.32		-55.44	15.88	4.52	-49.91	13.9
				-62.74	-62.32		-55.45	15.74	4.52	-49.91	13.9
				-62.74	-62.4		-55.46	15.73	4.52	-49.91	13.78
				-62.74	-62.4		-55.46	14.43	4.52	-49.91	13.78
				-62.76	-62.4		-55.47	13.66	4.52	-49.91	13.61
				-62.76	-62.41		-55.6	13.39	4.52	-49.92	13.6
				-62.79	-62.41		-56.77	13.34	4.52	-49.92	13.6
				-62.79	-62.41		-56.77	11.78	5	-49.94	13.6
				-62.79	-62.41		-56.77	11.78	5	-50.13	13.6
				-62.79	-62.41		-56.77	11.78	5	-50.77	13.6
				-62.8	-62.41		-56.77	11.52	5	-50.79	13.6
				-62.8	-62.41		-56.77	11.2	5	-50.79	13.6
				-62.8	-62.41		-56.77	11.2	3.61	-50.8	13.6
				-62.8	-62.41		-57.95	11.2	3.61	-51	13.6
				-62.8	-62.41		-57.95	11.18	3.61	-51.33	13.6
				-62.8	-62.41		-57.95	11.18	3.61	-51.4	13.6
				-62.8	-62.41		-57.95	11.16	3.61	-51.41	13.6
				-62.8	-62.41		-57.95	11.16	3.61	-51.41	13.6
				-62.8	-62.41		-57.95	11.16	3.29	-51.44	13.5
				-62.86	-62.41		-57.95	11.16	3.29	-51.44	13.5
				-62.86	-62.55		-57.95	10.28	3.26	-51.58	13.5
				-62.86	-62.55		-57.95	9.57	3.25	-51.65	13.5
				-62.86	-62.59		-64.23	9.57	3.2	-51.65	13.43
				-62.86	-62.59		-64.31	9.57	2.74	-51.65	13.43
				-62.86	-62.59		-64.35	9.57	-43.67	-51.71	13.42
				-62.86	-62.59		-64.35	9.57	-43.67	-51.71	13.42
				-62.86	-62.59		-64.35	9.45	-43.67	-51.71	13.41
				-62.86	-62.59		-64.39	8.5	-43.93	-51.74	13.41
				-62.86	-62.6		-64.39	8.2	-43.93	-51.74	13.41
				-62.86	-62.6		-64.39	8.17	-46.23	-51.74	13.41
				-62.86	-62.6		-64.39	8.1	-46.23	-51.75	13.41
				-62.89	-62.6		-64.39	8.1	-46.23	-51.75	13.4
				-62.89	-62.6		-64.39	7.5	-46.23	-51.75	13.38
				-62.89	-62.64		-64.39	7.44	-46.23	-51.75	13.37
				-62.89	-62.65		-64.61	7.4	-46.28	-51.75	13
				-62.9	-62.65		-64.66	7.3	-46.28	-51.75	12.96
				-62.9	-62.65		-64.75	7		-51.75	12.79
				-62.97	-62.65		-64.77	7		-51.75	12.78
				-62.97	-62.71		-64.77	5.18		-51.75	12.78
				-62.97	-62.74		-64.78	5.18		-51.75	12.48
				-62.99	-62.74		-64.8	5.13		-51.75	12.47
				-62.99	-62.74		-64.8	5		-51.75	12.47
				-62.99	-62.74		-64.8	5		-51.75	12.41
				-62.99	-62.74		-64.8	5		-51.75	11.75
				-62.99	-62.74		-64.8	5		-51.75	11.75
				-62.99	-62.74		-64.84	5		-51.75	11.75
				-62.99	-62.74		-64.92	5		-51.75	11.75
				-62.99	-62.74		-64.94	5		-51.75	11.75
				-62.99	-62.74		-64.96	5		-51.75	11.67
				-62.99	-62.74		-65.05	5		-51.75	11.64
				-62.99	-62.74		-65.14	4.99		-51.75	11.64
				-62.99	-62.74		-65.25	4.7		-51.75	11.64
				-62.99	-62.74		-65.25	4.7		-51.79	11.64
				-62.99	-62.74		-65.25	-12.2		-51.79	11.62
				-62.99	-62.74		-65.25	-14.79		-51.8	11.62
				-62.99	-62.74		-65.25	-30.67		-51.8	11.62
				-62.99	-62.74		-65.29	-40.18		-51.8	11.62
				-62.99	-62.74		-65.29	-40.18		-51.8	11.62
				-62.99	-62.74		-65.29	-41.27		-51.82	11.62
				-62.99	-62.74		-65.29	-42.09		-51.82	11.62
				-62.99	-62.74		-65.29	-44.2		-51.82	11.62
				-62.99	-62.74		-65.29	-44.27		-51.82	11.58
				-62.99	-62.76		-65.29	-44.31		-51.84	11.5
				-62.99	-62.76		-65.29	-44.31		-51.87	11.5
				-62.99	-62.79		-65.29	-44.38		-51.87	11.5
				-62.99	-62.79		-65.31	-44.42		-51.87	11.5
				-62.99	-62.79		-65.31	-44.42		-51.87	11.42
				-62.99	-62.79		-65.31	-44.47		-51.96	11.41
				-63.04	-62.8		-65.31	-44.47		-53.56	11.41
				-63.04	-62.8		-65.31	-44.47		-53.56	11.41
				-63.04	-62.8		-65.31	-44.48		-53.56	11.41
				-63.04	-62.8		-65.31	-44.56		-53.56	11.41
				-63.04	-62.8		-65.31	-45.57		-53.56	11.37
				-63.04	-62.8		-65.31	-45.58		-53.56	11.37
				-63.04	-62.8		-65.31	-45.59		-53.56	11.37
				-63.04	-62.8		-65.31	-45.59		-53.56	11.37
				-63.04	-62.8		-65.31	-45.59		-53.56	11.37
				-63.04	-62.86		-65.31	-45.59		-53.56	11.37
				-63.16	-62.86		-65.31	-45.96		-53.59	11.37
				-63.16	-62.86		-65.31	-46.16		-53.59	11.37
				-63.16	-62.86		-65.31	-46.16		-53.65	11.37
				-63.16	-62.86		-65.32	-49.03		-53.65	11.37
				-63.59	-62.86		-65.32	-49.44		-53.65	11.33
				-63.59	-62.86		-65.32	-49.44		-53.66	11.33
				-63.59	-62.86		-65.34	-49.78		-53.66	11.05
				-63.59	-62.86		-65.35	-51.99		-53.66	11.05
				-63.59	-62.86		-65.42	-55.39		-53.67	11.05
				-63.59	-62.86		-65.45	-55.39		-53.68	10.47
				-68.19	-62.86		-65.45	-55.39		-53.7	10.36
					-62.89		-65.45	-55.4		-53.7	10.36
					-62.89		-65.45	-55.41		-53.71	10.36
					-62.89		-65.45	-55.41		-53.71	10.36
					-62.89		-65.49	-55.42		-53.71	9.94
					-62.9		-65.49	-55.43		-53.71	8
					-62.9		-65.49	-55.43		-53.74	8
					-62.97		-65.49	-55.43		-53.74	8
					-62.97		-65.52	-55.43		-53.76	7.5
					-62.97		-65.52	-55.43		-53.76	7.5
					-62.99		-65.53	-55.43		-53.76	6.43
					-62.99		-65.6	-55.43		-53.78	6.39
					-62.99		-65.6	-55.43		-53.8	6.39
					-62.99		-65.69	-55.43		-53.81	6.39
					-62.99		-65.75	-55.43		-53.81	6.39
					-62.99		-65.75	-55.43		-53.81	6
					-62.99		-65.75	-55.44		-53.89	6
					-62.99		-65.82	-55.44		-53.89	6
					-62.99		-65.82	-55.44		-53.89	6
					-62.99		-65.82	-55.44		-53.89	6
					-62.99		-65.82	-55.44		-53.94	6
					-62.99		-65.87	-55.45		-53.94	6
					-62.99		-65.98	-55.46		-53.97	6
					-62.99		-66.03	-55.46		-53.97	5.89
					-62.99		-66.07	-55.47		-53.97	5
					-62.99		-66.09	-55.6		-54.01	5
					-62.99		-66.09	-56.77		-54.01	5
					-62.99		-66.09	-56.77		-54.03	5
					-62.99		-66.12	-56.77		-54.05	5
					-62.99		-66.12	-56.77		-54.05	5
					-62.99		-66.12	-56.77		-63.69	5
					-62.99		-66.12	-56.77		-63.85	5
					-62.99		-66.12	-56.77		-66.48	5
					-62.99		-66.12	-57.95		-66.5	5
					-62.99		-66.12	-57.95		-66.64	5
					-62.99		-66.12	-57.95		-66.7	5
					-62.99		-66.12	-57.95		-66.7	5
					-62.99		-66.12	-57.95		-66.7	5
					-63.04		-66.12	-57.95		-66.7	5
					-63.04		-66.12	-57.95		-66.7	5
					-63.04		-66.12	-57.95		-66.7	5
					-63.04		-66.12	-57.95		-66.7	5
					-63.04		-66.12	-59.87		-66.7	5
					-63.04		-66.12	-61.19		-66.72	5
					-63.04		-66.12	-64.23		-66.74	5
					-63.04		-66.12	-64.31		-66.74	5
					-63.04		-66.12	-64.35		-66.74	5
					-63.04		-66.13	-64.35		-66.83	5
					-63.16		-66.13	-64.35		-66.83	5
					-63.16		-66.13	-64.39		-66.83	5
					-63.16		-66.13	-64.39		-66.83	5
					-63.16		-66.16	-64.39		-66.83	5
					-63.59		-66.16	-64.39		-66.83	5
					-63.59		-66.27	-64.39		-66.84	5
					-63.59		-66.27	-64.39		-66.84	5
					-63.59		-66.27	-64.39		-66.89	5
					-63.59		-66.27	-64.61		-66.89	4.7
					-63.59		-66.27	-64.66		-66.89	4.59
					-65.1		-66.27	-64.75		-66.89	4.52
					-68.19		-66.27	-64.77		-66.9	4.52
							-66.27	-64.77		-66.9	4.52
							-66.27	-64.78		-66.9	4.52
							-66.32	-64.8		-66.93	4.52
							-66.32	-64.8		-66.93	4.52
							-66.32	-64.8		-66.93	4.52
							-66.33	-64.8		-66.93	4.52
							-66.55	-64.8		-66.93	4.52
							-66.55	-64.84		-66.93	4.52
							-66.57	-64.92		-66.93	3.61
							-66.57	-64.94		-66.93	3.61
							-66.57	-64.96		-66.93	3.61
							-66.57	-65.05		-66.94	3.61
							-66.64	-65.14		-66.94	3.61
							-66.98	-65.25		-66.94	3.61
							-75.65	-65.25		-66.94	3.61
							-75.86	-65.25		-67	3.61
							-75.86	-65.25		-67.28	3.61
							-75.86	-65.25		-67.31	3.51
							-75.86	-65.29		-67.31	3.51
							-75.89	-65.29		-67.31	3.41
							-75.89	-65.29		-67.31	3.29
							-75.89	-65.29		-67.32	3.29
							-75.89	-65.29		-67.32	3.29
							-75.89	-65.29		-67.32	3.29
							-75.9	-65.29		-67.32	3.26
							-75.96	-65.29		-67.94	3.25
							-75.96	-65.29		-67.94	3.25
							-75.96	-65.31		-67.94	3.25
							-75.96	-65.31		-67.94	3.25
							-76.05	-65.31		-67.94	3.25
							-76.16	-65.31		-67.94	3.25
							-76.16	-65.31		-67.94	3.25
							-76.16	-65.31		-67.94	3.25
							-79.68	-65.31		-67.94	3.2
							-79.68	-65.31		-67.94	3.2
							-80.74	-65.31		-67.94	3.2
							-80.74	-65.31		-67.94	3.2
							-80.74	-65.31		-67.94	3.05
							-81.62	-65.31		-67.94	2.74
							-81.62	-65.31		-67.94	1.75
							-81.62	-65.31		-67.94	-14.11
							-81.62	-65.31		-67.95	-14.11
							-81.62	-65.31		-68.39	-43.67
							-81.75	-65.32		-68.39	-43.67
							-81.75	-65.32		-76.9	-43.67
							-81.75	-65.32		-76.9	-43.93
							-81.75	-65.34		-76.9	-43.93
							-81.82	-65.35		-76.9	-46.23
							-81.82	-65.42		-76.91	-46.23
							-81.82	-65.45		-76.91	-46.23
							-81.82	-65.45			-46.23
							-81.82	-65.45			-46.23
							-81.82	-65.45			-46.28
							-81.82	-65.45			-46.28
							-81.82	-65.49			-48.26
								-65.49			-48.27
								-65.49			-48.28
								-65.49			-49.84
								-65.52			-49.84
								-65.52			-49.84
								-65.53			-49.84
								-65.6			-49.85
								-65.6			-49.88
								-65.69			-49.88
								-65.75			-49.88
								-65.75			-49.88
								-65.75			-49.88
								-65.82			-49.88
								-65.82			-49.89
								-65.82			-49.89
								-65.82			-49.89
								-65.87			-49.89
								-65.98			-49.89
								-66.03			-49.89
								-66.07			-49.89
								-66.09			-49.89
								-66.09			-49.89
								-66.09			-49.91
								-66.12			-49.91
								-66.12			-49.91
								-66.12			-49.91
								-66.12			-49.91
								-66.12			-49.91
								-66.12			-49.91
								-66.12			-49.91
								-66.12			-49.91
								-66.12			-49.91
								-66.12			-49.91
								-66.12			-49.91
								-66.12			-49.91
								-66.12			-49.91
								-66.12			-49.91
								-66.12			-49.91
								-66.12			-49.91
								-66.12			-49.91
								-66.12			-49.92
								-66.12			-49.92
								-66.13			-49.94
								-66.13			-50.13
								-66.13			-50.77
								-66.13			-50.79
								-66.16			-50.79
								-66.16			-50.8
								-66.27			-51
								-66.27			-51.33
								-66.27			-51.4
								-66.27			-51.41
								-66.27			-51.41
								-66.27			-51.44
								-66.27			-51.44
								-66.27			-51.58
								-66.27			-51.65
								-66.32			-51.65
								-66.32			-51.65
								-66.32			-51.71
								-66.33			-51.71
								-66.55			-51.71
								-66.55			-51.74
								-66.57			-51.74
								-66.57			-51.74
								-66.57			-51.75
								-66.57			-51.75
								-66.64			-51.75
								-66.98			-51.75
								-67.21			-51.75
								-71.61			-51.75
								-75.65			-51.75
								-75.86			-51.75
								-75.86			-51.75
								-75.86			-51.75
								-75.86			-51.75
								-75.89			-51.75
								-75.89			-51.75
								-75.89			-51.75
								-75.89			-51.75
								-75.89			-51.75
								-75.9			-51.75
								-75.96			-51.75
								-75.96			-51.75
								-75.96			-51.75
								-75.96			-51.75
								-76.05			-51.75
								-76.16			-51.79
								-76.16			-51.79
								-76.16			-51.8
								-79.68			-51.8
								-79.68			-51.8
								-80.74			-51.8
								-80.74			-51.82
								-80.74			-51.82
								-81.62			-51.82
								-81.62			-51.82
								-81.62			-51.84
								-81.62			-51.87
								-81.62			-51.87
								-81.75			-51.87
								-81.75			-51.87
								-81.75			-51.96
								-81.75			-53.56
								-81.82			-53.56
								-81.82			-53.56
								-81.82			-53.56
								-81.82			-53.56
								-81.82			-53.56
								-81.82			-53.56
								-81.82			-53.56
								-81.82			-53.56
											-53.56
											-53.59
											-53.59
											-53.65
											-53.65
											-53.65
											-53.66
											-53.66
											-53.66
											-53.67
											-53.68
											-53.7
											-53.7
											-53.71
											-53.71
											-53.71
											-53.71
											-53.74
											-53.74
											-53.76
											-53.76
											-53.76
											-53.78
											-53.8
											-53.81
											-53.81
											-53.81
											-53.89
											-53.89
											-53.89
											-53.89
											-53.94
											-53.94
											-53.97
											-53.97
											-53.97
											-54.01
											-54.01
											-54.03
											-54.05
											-54.05
											-63.69
											-63.85
											-66.48
											-66.5
											-66.64
											-66.7
											-66.7
											-66.7
											-66.7
											-66.7
											-66.7
											-66.7
											-66.7
											-66.72
											-66.74
											-66.74
											-66.74
											-66.83
											-66.83
											-66.83
											-66.83
											-66.83
											-66.83
											-66.84
											-66.84
											-66.89
											-66.89
											-66.89
											-66.89
											-66.9
											-66.9
											-66.9
											-66.93
											-66.93
											-66.93
											-66.93
											-66.93
											-66.93
											-66.93
											-66.93
											-66.93
											-66.94
											-66.94
											-66.94
											-66.94
											-67
											-67.28
											-67.31
											-67.31
											-67.31
											-67.31
											-67.32
											-67.32
											-67.32
											-67.32
											-67.94
											-67.94
											-67.94
											-67.94
											-67.94
											-67.94
											-67.94
											-67.94
											-67.94
											-67.94
											-67.94
											-67.94
											-67.94
											-67.94
											-67.94
											-67.94
											-67.95
											-68.39
											-68.39
											-76.9
											-76.9
											-76.9
											-76.9
											-76.91
											-76.91
[truncated: 24 more columns]

## Sheet: 6. Trias detail
Induan skeletal	Induan footprints	Olenekian skeletal	Olenekian footprints	Anisian skeletal	Ladinian skeletal		Induan skeletal			Olenekian skeletal			Anisian skeletal			Ladinian skeletal				Late Permian skeletal RAREFIED	Induan skeletal RAREFIED	Olenekian skeletal RAREFIED	Anisian skeletal RAREFIED	Ladinian skeletal RAREFIED
paleolatdec	paleolatdec	paleolatdec	Palaeo latitude	paleolatdec	paleolatdec		85	0		85	0		85	0		85	0		85	0	0	0	0	0
-41.27	-59.87	-65.32	23.5	41.03	44.16		75	0		75	0		75	0		75	0		75	0	0	0	0	0
-56.77	-71.61	-65.32	23.5	41.03	44.16		65	0		65	0		65	0		65	0		65	0	0	0	0	0
-56.77	9.45	-65.32	23.5	41.03	36.03		55	0		55	0		55	0		55	0		55	0	0	0	0	0
-56.77		-65.35	23.5	41.03	36.03		45	11		45	37		45	20		45	2		45	0	11	37	20	0
-56.77		-65.42	23.5	41.03	36.03		35	21		35	37		35	70		35	16		35	8	21	37	70	16
-56.77		-65.45	23.5	40.80	36.03		25	0		25	19		25	0		25	0		25	18	0	19	0	0
-56.77		-65.45	23.5	40.45	36.03		15	1		15	52		15	60		15	7		15	16	0	52	60	7
-56.77		-65.45	23.5	40.45	36.03		5	1		5	22		5	25		5	0		5	0	0	22	25	0
-57.95		-65.45	23.5	40.17	35.38		-5	0		-5	0		-5	0		-5	0		-5	0	0	0	0	0
-57.95		-65.45	23.5	40.17	35.38		-15	0		-15	0		-15	2		-15	0		-15	0	0	0	0	0
-57.95		-65.49	23.5	40.15	35.37		-25	0		-25	0		-25	0		-25	0		-25	0	0	0	0	0
-57.95		-65.52	23.5	40.15	35.37		-35	0		-35	0		-35	0		-35	0		-35	0	0	0	0	0
-57.95		-65.53	23.5	40.15	35.37		-45	1		-45	0		-45	3		-45	44		-45	0	0	0	0	44
-57.95		-65.69	23.5	40.15	35.37		-55	16		-55	0		-55	55		-55	71		-55	37	16	0	55	71
-57.95		-65.87	23.5	40.15	35.37		-65	37		-65	22		-65	80		-65	0		-65	207	37	22	80	0
-57.95		-66.03	23.5	40.15	35.37		-75	19		-75	0		-75	6		-75	0		-75	0	19	0	6	0
-57.95		-66.07	23.5	40.15	35.37		-85	0		-85	0		-85	0		-85	0		-85	0	0	0	0	0
-64.23		-66.09	23.5	40.15	35.37
-64.31		-66.09	23.5	40.15	16.21
-64.35		-66.09	23.5	40.15	15.62				220	270	320	414
-64.35		-66.64	23.5	4.70	15.62		85	0	220	270	320	414
-64.35		-66.98	23.5	4.52	15.62		75	0	220	270	320	414
-64.39		1.79	23.5	4.52	15.62		65	0	220	270	320	414
-64.39		1.79	23.01	39.88	15.35		55	0	220	270	320	414
-64.39		1.79	23.01	39.86	13.61		45	0	231	307	340	416
-64.39		1.79	23.01	39.86	-51.96		35	8	241	307	390	430
-64.39		1.79	23.01	39.81	-51.87		25	18	220	289	320	414
-64.39		1.79	23.01	38.86	-51.87		15	16	221	322	380	421
-64.39		4.99	23.01	38.75	-51.87		5	2	221	292	345	414
-64.39		5.13	23.01	38.75	-51.87		-5	0	220	270	320	414
-64.39		5.13	23.01	38.75	-51.87		-15	3	220	270	322	414
-64.61		5.17	23.01	38.75	-51.87		-25	0	220	270	320	414
-64.66		5.17	23.01	38.72	-51.87		-35	0	220	270	320	414
-64.75		5.17	23.01	38.16	-51.84		-45	0	221	270	323	458
-64.77		5.17	23.01	38.16	-51.82		-55	37	236	270	375	485
-64.77		5.17	23.01	38.16	-51.82		-65	207	257	292	400	414
-64.78		5.17	23.01	38.14	-51.82		-75	0	239	270	326	414
-64.80		5.18	23.01	38.14	-51.82		-85	0	220	270	320	414
-64.80		5.18	23.01	38.14	-51.80
-64.80		5.18	23.01	38.14	-51.80	RARIFIED	85	0	220	270	320	414
-64.80		7.44	23.01	38.08	-51.80		75	0	220	270	320	414
-64.80		8.08	23.01	38.08	-51.80		65	0	220	270	320	414
-64.92		8.08	23.01	38.08	-51.79		55	0	220	270	320	414
-64.96		8.17	23.01	38.08	-51.79		45	0	231	307	340	414
-65.05		10.28	23.01	38.08	-51.75		35	8	241	307	390	430
-65.05		10.32	23.01	38.08	-51.75		25	18	220	289	320	414
-65.34		10.35	23.01	38.08	-51.75		15	16	220	322	380	421
-65.75		10.42	23.01	38.08	-51.75		5	0	220	292	345	414
-65.75		11.16	23.01	38.07	-51.75		-5	0	220	270	320	414
-65.75		11.16	23.01	38.07	-51.75		-15	0	220	270	322	414
-65.75		11.16	22.87	38.07	-51.75		-25	0	220	270	320	414
-66.16		11.16	22.87	38.07	-51.75		-35	0	220	270	320	414
-66.16		11.18	22.87	38.07	-51.75		-45	0	220	270	320	458
-67.46		11.18	22.87	38.07	-51.75		-55	37	236	270	375	485
-75.65		11.18	22.87	38.07	-51.75		-65	207	257	292	400	414
-75.86		11.20	22.87	38.07	-51.75		-75	0	239	270	326	414
-75.86		11.20	20.81	38.07	-51.75		-85	0	220	270	320	414
-75.86		11.52	20.81	38.07	-51.75
-75.86		11.52	20.81	38.07	-51.75
-75.89		11.78	20.81	38.07	-51.75
-75.89		11.78	20.81	38.07	-51.75
-75.89		11.78	20.81	38.06	-51.75
-75.89		13.34	20.81	38.06	-51.75
-75.89		13.39	20.81	38.03	-51.75
-75.90		13.66	20.81	38.03	-51.75
-75.96		14.43	20.81	38.02	-51.75
-75.96		15.73	20.81	38.01	-51.75
-75.96		15.92	20.81	38.01	-51.75
-75.96		16.07	20.81	38.01	-51.75
-76.05		16.21	20.81	38.01	-51.75
-76.16		16.21	20.81	38.01	-51.75
-76.16		16.52	20.81	38.01	-51.75
-76.16		16.75	20.81	38.01	-51.75
9.45		17.22	20.81	37.99	-51.75
16.75		17.82	20.81	37.64	-51.75
31.09		17.82	20.81	36.44	-51.75
31.09		17.82	20.23	34.48	-51.75
31.09		17.82	20.23	34.48	-51.75
31.09		17.82	20.23	33.74	-51.75
31.09		17.82	20.23	33.74	-51.75
31.09		17.82	20.23	33.74	-51.75
31.09		17.82	19.86	33.74	-51.75
31.09		18.59	19.86	33.74	-51.75
31.09		18.97	19.86	33.74	-51.75
31.09		19.01	19.86	33.64	-51.75
31.09		19.01	19.86	33.64	-51.75
31.63		19.01	19.86	33.64	-51.75
31.63		19.01	19.86	33.64	-51.74
31.63		19.01	19.48	33.64	-51.74
31.67		19.01	19.47	33.64	-51.71
31.67		19.01	19.47	33.64	-51.71
32.01		19.01	19.47	33.64	-51.71
32.31		19.01	19.47	33.64	-51.65
32.31		19.01	19.47	3.93	-51.65
32.31		19.01	19.47	3.61	-51.65
34.74		19.01	19.47	3.61	-50.13
41.68		20.08	19.47	3.61	-49.94
41.72		20.08	19.47	3.51	-49.92
42.15		25.32	19.47	3.51	-49.92
42.15		25.32	19.47	3.41	-49.91
42.15		25.32	19.47	3.29	-49.91
42.15		25.66	19.47	3.29	-49.91
42.15		25.75	19.47	3.25	-49.91
42.18		25.75	19.47	3.25	-49.91
42.18		25.75	19.47	3.25	-49.91
42.18		25.75	19.47	3.25	-49.91
42.68		25.75	19.47	3.25	-49.91
		25.75	19.47	3.25	-49.91
		25.75	19.47	3.25	-49.91
		25.75	19.47	3.20	-49.91
		25.75	19.47	3.20	-49.91
		25.75	19.47	3.20	-49.91
		25.75	19.47	3.20	-49.91
		25.75	19.47	3.05	-49.91
		25.75	19.47	17.70	-49.91
		31.32	19.47	17.46	-49.91
		31.32	19.46	15.26	-49.91
		31.87	19.46	15.26	-49.89
		31.87	19.46	15.26	-49.89
		31.87	19.46	15.26	-49.89
		31.98	19.46	15.26	-49.89
		31.98	19.46	15.26	-49.89
		31.98	19.46	15.26	-49.89
		31.98	19.46	15.26	-49.89
		31.98	19.29	15.26	-49.89
		31.98	19.29	15.21	-49.89
		31.98	19.29	15.21	-49.89
		32.39	19.29	15.21	-49.88
		32.55	19.29	15.21	-49.88
		32.55	19.29	15.21	-49.88
		32.55	19.29	15.05	-49.88
		32.55	19.29	14.00	-49.88
		32.55	19.29	14.00	-49.88
		32.83	19.29	13.90	-49.88
		32.98	19.04	13.90	-49.85
		32.99	18.38	13.90	-49.85
		32.99	18.01	13.90	-49.84
		34.08	17.23	13.78	-49.84
		34.08	17.24	13.78	-49.84
		34.08	17.24	13.43	-49.84
		34.08	11.16	13.43
		34.08	11.16	13.43
		34.08	11.16	13.43
		34.08	11.16	13.42
		34.15	11.18	13.42
		34.15	11.18	13.41
		35.72	11.18	13.41
		35.72	11.20	13.41
		35.72	11.20	13.41
		35.75	11.52	13.41
		37.19	11.52	13.41
		37.19	11.78	13.41
		40.19	11.78	13.41
		41.68	11.78	13.41
		41.70	11.2	13.41
		41.70	10.28	13.41
		41.70	9.57	13.41
		41.70	9.57	13.41
		41.70	9.57	13.41
		41.70	9.57	13.41
		41.70	9.57	13.41
		41.70	9.57	13.41
		41.73	8.5	13.41
		41.74	8.2	13.41
		41.78	8.1	13.41
		41.78	8.1	13.41
		41.78	7.5	13.40
		41.78	7.4	13.40
		41.79	7.3	13.40
		41.79	7.3	13.37
		41.79	7.3	13.00
		41.79	7.3	12.79
		41.79	7.0	12.78
		41.79	7.0	12.78
		41.79	7.0	1.75
		41.79	7.0	-76.91
		41.79	7.0	-76.91
		41.79	7.0	-76.90
		41.79	7.0	-76.90
		41.79	7.0	-76.90
		41.79	5.0	-76.90
		41.79	5.0	-68.39
		41.80	5.0	-68.39
		41.80	5.0	-67.95
		41.80	5.0	-67.94
		41.80	5.0	-67.94
		41.88	5.0	-67.94
		41.88	5.0	-67.94
		45.37	5.0	-67.94
			5.0	-67.94
			5.0	-67.94
			4.7	-67.94
			4.7	-67.94
			4.7	-67.94
			-14.79	-67.94
			- 12.20	-67.94
			-40.18	-67.94
			-40.18	-67.94
			-49.44	-67.94
			-49.44	-67.94
			-61.19	-67.94
			-67.21	-67.94
			-67.21	-67.32
				-67.32
				-67.32
				-67.32
				-67.31
				-67.31
				-67.31
				-67.31
				-67.28
				-67.00
				-66.94
				-66.94
				-66.94
				-66.94
				-66.94
				-66.93
				-66.93
				-66.93
				-66.93
				-66.93
				-66.93
				-66.93
				-66.93
				-66.93
				-66.90
				-66.90
				-66.90
				-66.90
				-66.89
				-66.89
				-66.89
				-66.89
				-66.84
				-66.84
				-66.83
				-66.83
				-66.83
				-66.83
				-66.83
				-66.83
				-66.83
				-66.74
				-66.74
				-66.74
				-66.72
				-66.70
				-66.70
				-66.70
				-66.70
				-66.70
				-66.70
				-66.70
				-66.70
				-66.70
				-66.64
				-66.50
				-66.48
				-63.85
				-63.69
				-53.94
				-53.94
				-53.89
				-53.89
				-53.89
				-53.89
				-53.81
				-53.81
				-53.81
				-53.80
				-53.78
				-53.76
				-53.76
				-53.76
				-53.74
				-53.74
				-53.71
				-53.71
				-53.71
				-53.71
				-53.70
				-53.70
				-53.70
				-53.68
				-53.67
				-53.66
				-53.66
				-53.66
				-53.65
				-53.65
				-53.65
				-53.59
				-53.59
				-53.59
				-53.56
				-53.56
				-53.56
				-53.56
				-53.56
				-53.56
				-53.56
				-53.56
				-53.56
				-53.56
				-51.44
				-51.44
				-51.41
				-51.41
				-51.40
				-51.00
				-50.80
				-50.79
				-50.79
				-50.79
				-50.77
				-48.28
				-48.27
				-48.26
				-14.11
				-14.11

## Sheet: 7. Occupancy
			Guadalupian							Late Permian							Early Triassic							Middle Triassic							Late Triassic
			All	Tetrapod bearing						All	Tetrapod bearing						All	Tetrapod bearing						All	Tetrapod bearing						All	Tetrapod bearing
		85	0	0					85	0	0					85	0	0					85	0	0					85	0	0
		75	0	0					75	0	0					75	0	0					75	0	0					75	0	0
		65	0	0					65	0	0					65	0	0					65	1	0					65	0	0
		55	1	0					55	3	0					55	4	0					55	0	0					55	7	3
		45	6	0					45	6	0					45	10	7					45	3	3					45	14	3
		35	3	1					35	7	2					35	16	13					35	8	3					35	30	18
		25	6	1					25	7	4					25	4	4					25	0	0					25	19	11
		15	0	0					15	4	3					15	15	13					15	17	7					15	53	31
		5	3	0					5	5	3					5	8	8					5	3	2					5	27	19
		-5	0	0					-5	0	0					-5	1	0					-5	0	0					-5	0	1
		-15	0	0					-15	1	1					-15	2	2					-15	0	0					-15	0	0
		-25	0	0					-25	0	0					-25	0	0					-25	0	0					-25	1	1
		-35	1	0					-35	2	1					-35	2	1					-35	0	0					-35	7	6
		-45	4	1					-45	1	0					-45	7	7					-45	2	2					-45	14	7
		-55	3	1					-55	13	7					-55	6	3					-55	12	9					-55	8	5
		-65	5	2					-65	9	3					-65	6	6					-65	3	3					-65	2	1
		-75	0	0					-75	0	0					-75	2	2					-75	1	1					-75	0	0
		-85	0	0					-85	1	0					-85	1	0					-85	0	0					-85	0	0
		Total	32	6					Total	59	24					Total	84	66					Total	50	30					Total	182	106
		% occupancy	18.75						% occupancy	40.67						% occupancy	78.57						% occupancy	60.00						% occupancy	58.88
															Occupancy
													1	Middle Permian	18.75
													2	Late Permian	40.67
													3	Early Triassic	78.57
													4	Middle Triassic	60
													5	Late Triassic	58.88

## Sheet: 8. Formations
All Late Permian formations Pbdb + ichno					All Early triassic formations Pbdb + ichno																												ICHNO
58.24	Pirda				-0.79	Jakabhegy				Total N of formation form Pbdb + ichno										Total N of skeletal bearing formations used in this study								Total N of skeletal bearing formation					Late Permian footprint bearing formations			Early Triassic footprint bearing formations			Total N of footprint bearing formations				Exclusively footprint bearing formations					Total N of tetrapod bearing formations
58.04	Khungtukun				-44.94	Camadas com peixes				Late Permian	Early Triassic										Late Permian			Early Triassic									Formation	Palaeo latitude		Formation	Palaeo latitude						(might contain also skeletal remain)
52.87	Pelyatka				-49.12	Sanga do Cabral			90-80	0	0									34.79	Naobaogou			-30.67	Kockatea Shale				Late Permian	Early Triassic			Ikakern Formation	7.0		Bunter Formation	9.57			Late Permian	Early Triassic			Late Permian	Early Triassic				Late Permian
49.08	Mal'tseva				-50.51	Buena Vista			80-70	0	0									34.10	Salarevo			-41.27	Mianwali			90-80	0	0			"Red Beds"	7.0		Zhenfeng	9.45		90-80	0	0		90-80	0	0			90-80	0
47.57	Erunakov				-51.69	Parsora			70-60	0	0									27.91	Shangshihezi			-42.09	Maji-Ya-Chumvi			80-70	0	0			Arenaria di Val Gardena	5.0		Menkopi Formation	7.5		80-70	0	0		80-70	0	0			80-70	0
47.56	Gramoteinskaya				-51.99	Kamthi			60-50	3	4									20.00	Cutties Hillock Sandstone			-44.56	Middle Sakamena			70-60	0	0			Severodvinian	37.0		Timezgadiouine Formation	7.4		70-60	0	0		70-60	0	0			70-60	0
46.96	Leninskaya				-55.46	Panchet			50-40	6	10									17.16	Marl Slate			-45.57	Blina Shale			60-50	0	0			Vyatkian Gorizont	35.0		Moenkopi Formation	5.0		60-50	0	0		60-50	0	0			60-50	0
44.58	Akkolka				-57.16	Rewan			40-30	7	16									16.27	Werra			-49.03	Sanga do Cabral			50-40	0	7			Hopeman Sandstone Formation	23.3		Werfen Fm	4.7		50-40	0	0		50-40	0	0			50-40	0
43.38	Maychat				-57.95	Arcadia			30-20	7	4									01.96	Ikakern			-51.99	Kamthi			40-30	2	13			Tumlin Sandstone	22.8		Wióry Formation	23.5		40-30	2	0		40-30	0	0			40-30	2
4.13	Groedner Sandstein				-64.66	Balfour			20-10	4	15									-68.19	Glen Davis			-55.60	Panchet			30-20	2	3			Salagou Formation - La Lieude	11.3		Auchenhew Beds	20.81		30-20	2	3		30-20	2	1			30-20	4
38.71	Tsankhin				-66.27	Normandien			10-0	5	8									-63.04	Balfour			-56.77	Arcadia			20-10	2	10			Cheguimi Sandstone	0.3		Solling Formation	20.23		20-10	1	6		20-10	1	3			20-10	3
34.79	Naobaogou				-66.55	Katberg			0-10	0	1									-60.95	Teekloof			-64.39	Katberg			10-0	1	4			Balfour Formation, Oudeberg Member	-59.0		Detfurth Formation	19.86		10-0	3	6		10-0	2	4			10-0	3
34.10	Salarevo				-66.64	Burgersdorp			-10-20	1	2									-55.37	Kundaram			-65.25	Balfour			0-10	0	0			Lower Beaufort, Adelaide Subgroup	-57.0		Volpriehausen Formation	19.48		0-10	1	0		0-10	0	0			0-10	0
33.56	Vokhma				-67.46	Coal Cliff Sandstone			-20-30	0	0									-55.08	Kawinga			-65.32	Burgersdorp			-10-20	1	0			Rio do Rasto	-37.0		Upper Middle Buntsandstein	19.47		-10-20	1	2		-10-20	0	2			-10-20	1
33.13	Poldarsa				-74.89	Cluan			-30-40	2	2									-55.00	Usili			-65.75	Normandien			-20-30	0	0			Corumbatai Formation	-37.0		Wilmslow Sandstone Formation	19.04		-20-30	0	0		-20-30	0	0			-20-30	0
30.68	Shihtienfeng, Shiqianfeng, Sunjiagou				-75.96	Knocklofty			-40-50	1	7									-54.97	Lower Bone Bed			-65.98	Bulgo Sandstone			-30-40	0	1			Moradi Formation	-11.0		Wildmoor Sandstone Formation	18.38		-30-40	2	0		-30-40	1	0			-30-40	1
30.26	Vyazovka				-81.82	Fremouw			-50-60	13	6									-54.85	Madumabisa Mudstone			-67.46	Coal Cliff Sandstone			-40-50	0	5						Red Peak	11.16		-40-50	0	2		-40-50	0	2			-40-50	0
29.48	Vyazniki				1.79	Timezgadiwine			-60-70	9	6									-54.36	Raniganj			-76.16	Knocklofty			-50-60	7	3						Fremouw Formation, middle member	-71.61		-50-60	2	1		-50-60	0	0			-50-60	7
27.91	Shangshihezi				11.20	Red Peak			-70-80	0	2									-52.96	Lower Sakamena			-79.68	Fremouw			-60-70	3	6						lower Coal Cliff Sandstone	-67.21		-60-70	0	2		-60-70	0	0			-60-70	3
27.10	Fangshankou				11.88	Thaynes			-80-90	1	1									-16.56	Moradi			1.79	Timezgadiwine			-70-80	0	2						Katberg Formation	-61.19		-70-80	0	1		-70-80	0	0			-70-80	0
22.92	Zhongshigong				15.06	Chester Pebble Peds			Total	59	84													10.28	Crow Mountain			-80-90	0	0						Beaufort	-59.87		-80-90	0	0		-80-90	0	0			-80-90	0
20.00	Cutties Hillock Sandstone				15.73	Eichsfeld Sandstein																		10.42	Alcova Limestone			Total	18	54						Talampaya Formation	-49.44		Total	14	23		Total	6	12			Total	24
17.66	Lower Anhydrate				16.07	Hardegsen Sandstone																		11.16	Red Peak											Tarjados Formation	-40.18
15.37	Werra				16.92	Solling			Two-sample Kolmogorov-Smirnov test															15.73	Eichsfeld Sandstein											Gres de Téloua	-14.79
1.96	Ikakern				18.59	Volpriehausen																		16.07	Hardegsen Sandstone											Continental intercalaire	- 12.20
1.96	Ikakern				18.97	Labyrinthodontidae Beds			D = 0.1111, p-value = 0.9999															16.52	Solling
-85.50	Mount Glossopteris				19.01	Wióry																		16.75	Jialingjiang
-67.76	Lambton				25.75	Lipovskaya																		18.59	Volpriehausen
-67.67	Estcourt				26.27	Bogdo																		18.97	Labyrinthodontidae Beds																			Guadalupian			Guadalupian
-67.57	Emakwezini				30.85	Vetlugian Series																		19.01	WiÛry																			Skeletal bearing formations			All pbdb formations
-66.48	Croudace Bay				30.92	Rybinsk				Total N of formation form Pbdb														20.08	Nanlinghu																			paleolatdec	formation		paleolatdec	formation
-66.46	Croudace Bay				31.32	Staritskaya				Late Permian	Early Triassic													25.32	Sulphur Mountain																			33.95	Krasnoshchel'		6.57	Pradineaux
-65.55	Bay of Harbours				31.63	Kopanaskya			90-80	0	0													25.75	Lipovskaya																			27.94	Amanakskaya		54.90	Degali
-62.90	Balfour				31.67	Vokhma			80-70	0	0													30.85	Vetlugian Series																			-61.21	Koonap		5.40	Cians
-60.73	Teekloof				31.87	Kzylsaiskaya			70-60	0	0													31.09	Wordy Creek																			-60.04	Teekloof		46.92	Izykh
-59.83	Bandanna				32.01	Vokhminskaya			60-50	3	4													31.32	Staritskaya																			-59.88	Abrahamskraal		44.83	Kazankovo-Markinskaya
-59.23	Black Alley Shale				32.83	Hongyanjing			50-40	6	10													31.63	Kopanaskya						Late Permian (skeletal + ichno)													-48.06	Rio do Rasto		44.06	Uskatskaya
-58.74	Baralaba Coal Measures				32.94	Kzylsai			40-30	7	16													31.67	Vokhma						All	Tetrapod bearing															43.91	Mitina
-57.84	Rangal Coal Measures				32.99	Petropavlovka			30-20	5	3													31.87	Kzylsaiskaya					85	0	0															43.84	Usyatka
-55.37	Kundaram				33.26	Kamennyi Yar			20-10	3	12													31.98	Petropavlovka					75	0	0															43.75	Kuznetsk
-55.27	Chiweta Beds				35.75	Sludka			10-0	3	4													32.01	Vokhminskaya					65	0	0															4.56	Chickasha
-55.15	Usili				37.19	Yarenskian			0-10	0	1													32.83	Hongyanjing					55	3	0															38.03	Baitugan
-55.08	Kawinga				38.30	Pizhmomezenskoi			-10-20	1	0													32.94	Kzylsai					45	6	0												90-80	0		33.95	Krasnoshchel'
-54.97	Lower Bone Bed				38.37	"Shihtienfeng"			-20-30	0	0													33.26	Kamennyi Yar					35	7	2												80-70	0		32.85	Qingtoushan
-54.85	Madumabisa Mudstone				40.19	Ustmylian			-30-40	1	2													35.75	Sludka					25	7	4												70-60	0		29.07	Vyazovka
-54.36	Raniganj				40.20	Charkabozh			-40-50	1	5													37.19	Yarenskian					15	4	3												60-50	0		28.49	Amanak
-52.96	Lower Sakamena				41.24	Yamaan Us			-50-60	13	6													4.99	Moenkopi					5	5	3												50-40	0		28.46	Belebeevo
-50.72	Maji ya Chumvi				41.74	Byzovaya			-60-70	9	6													40.19	Ustmylian					-5	0	0												40-30	1		28.26	Belebei
-45.75	Rio do Rasto				42.15	Guodikeng			-70-80	0	2													41.68	Kongressfjellet					-15	1	1												30-20	1		27.94	Amanakskaya
-31.55	Khuff				42.18	Jiucaiyuan			-80-90	1	1													41.68	Jiucaiyuan					-25	0	0												20-10	0		23.39	Shihezi
-16.56	Moradi				45.15	Nyadeita			Total	53	72													41.74	Byzovaya					-35	2	1												10-0	0		-63.96	Brenton Loch
23.3	Hopeman Sandstone Formation				45.37	Lestanshor																		41.80	Charkabozh					-45	1	0												0-10	0		-62.36	Volksrust
22.8	Tumlin Sandstone				46.42	Admiralty			Two-sample Kolmogorov-Smirnov test															42.15	Guodikeng					-55	13	7												-10-20	0		-61.82	Koonap
11.3	La Lieude				5.13	Moenkopi																		45.37	Lestanshor					-65	9	3												-20-30	0		-60.24	Waterford
7.0	"Red Beds"				54.65	Chichikan			D = 0.1111, p-value = 0.9999															8.17	Beisi					-75	0	0												-30-40	0		-60.04	Teekloof
0.3	Cheguimi Sandstone				55.89	Bugarikta																		9.45	Luolou					-85	1	0												-40-50	1		-59.58	Abrahamskraal
-37.00	Corumbatai Formation				59.64	Pirda																								Total	59	24												-50-60	1		-59.34	MacMillan
					59.97	Limptekon			Total N of footprint bearing formations																					% occupancy	40.67													-60-70	2		-56.72	Madumabisa Mudstone
-68.19	Glen Davis				9.45	Luolou																																						-70-80	0		-49.08	Gai-As
17.16	Marl Slate				20.81	Auchenhew Beds				Late Permian	Early Triassic																																	-80-90	0		-46.33	Rio do Rasto
					19.86	Detfurth Formation			90-80	0	0																																	Total	6		-41.70	Corumbataí
					19.47	Middle Buntsandstein			80-70	0	0																				Early Triassic (skeletal + ichno)																-40.77	Teresina
					18.01	Wildmoor Sandstone Formation			70-60	0	0																				All	Tetrapod bearing															-36.00	Gharif
					9.45	Zhenfeng			60-50	0	0																			85	0	0
					9.57	Bunter Formation			50-40	0	0																			75	0	0
					7.5	Menkopi Formation			40-30	2	0																			65	0	0
					4.7	Werfen Fm			30-20	2	3																			55	4	0
					-14.79	Gres de Téloua			20-10	1	6																			45	10	7															90-80	0
					- 12.20	Continental intercalaire			10-0	3	6																			35	16	13															80-70	0
					-40.18	Tarjados Formation			0-10	1	0																			25	4	4															70-60	0
					-49.44	Talampaya Formation			-10-20	1	2																			15	15	13															60-50	1
									-20-30	0	0																			5	8	8															50-40	6
					10.28	Alcova Limestone			-30-40	2	0																			-5	1	0															40-30	3
					8.17	Beisi			-40-50	0	2																			-15	2	2															30-20	6
					41.70	Kongressfjellet			-50-60	2	1																			-25	0	0															20-10	0
					31.09	Wordy Creek			-60-70	0	2																			-35	2	1															10-0	3
					20.08	Nanlinghu			-70-80	0	1																			-45	7	7															0-10	0
					16.75	Jialiangjlang			-80-90	0	0																			-55	6	3															-10-20	0
					10.28	Crow Mountain			Total	14	23																			-65	6	6															-20-30	0
					-65.98	Bulgo Snadstone																								-75	2	2															-30-40	1
					-45.57	Blina Shale			Two-sample Kolmogorov-Smirnov test																					-85	1	0															-40-50	4
					-44.20	Middle Sakamena																								Total	84	66															-50-60	3
					-42.09	Maji-Ya-Chumvi			D = 0.1111, p-value = 0.9999																					% occupancy	78.57																-60-70	5
					-34.02	Sulphur Mountain																																									-70-80	0
					-30.67	Kockatea Shale																																									-80-90	0
																																															Total	32
																																													Guadalupian
																																													All	Tetrapod bearing
																																												85	0	0
																																												75	0	0
																																												65	0	0
																																												55	1	0
																																												45	6	0
																																												35	3	1
																																												25	6	1
																																												15	0	0
																																												5	3	0
																																												-5	0	0
																																												-15	0	0
																																												-25	0	0
																																												-35	1	0
																																												-45	4	1
																																												-55	3	1
																																												-65	5	2
																																												-75	0	0
																																												-85	0	0
																																												Total	32	6
																																												% occupancy	18.75
[truncated: 8 more columns]

## Sheet: 9. Geodynamics
	MIDDLE PERMIAN 270 MA	LATE PERMIAN 260 MA	EARLY TRIASSIC 250 MA	MIDDLE TRIASSIC 240 MA
WESTERN SAHARA	3.02	6.27	5.76	4.8
ALGERIA	-4.96	-1.03	-1.34	-1.16
LIBYA	-12.03	-7.72	-6.9	-6.87
EGYPT	-18.13	-13.59	-13.62	-11.82
NIGER	-17.13	-13.26	-13.6	-13.45
MAURITANIA	-2.49	0.6	0.06	-1.08
MALI	-10.43	-6.97	-7.42	-7.99
SUDAN	-27.14	-22.68	-22.78	-21.24
CONGO	-40.17	-36.31	-36.64	-36.32
TANZANIA	-49.71	-45.45	-45.63	-44.4
MOZAMBIQUE	-58.17	-54.03	-54.25	-53.16
ZAMBIA	-52.81	-49.16	-49.53	-49.4
ZIMBABWE	-56.72	-53.26	-53.68	-53.76
SOUTH AFRICA	-59.76	-57.52	-58.16	-59.67
MADAGASCAR	-51.93	-47.38	-47.4	-45.36
SAUDI ARABIA	-29.64	-24.97	-24.8	-21.99
CENTRAL SPAIN	7.34	11.53	11.29	11.93
NORTHERN SPAIN	9.25	13.47	13.25	13.96
SOUTHERN SPAIN	5.29	9.34	9.06	9.42
CENTRAL FRANCE	9.42	13.76	13.59	14.58
NORTHERN FRANCE	13.6	17.89	17.7	18.54
SOUTHERN FRANCE	6.46	10.82	10.67	11.77
CENTRAL GERMANY	15.62	20.05	19.93	21.16
NORTHERN GERMANY	18.1	22.51	22.37	23.5
SOUTHERN GERMANY	13.24	17.72	17.63	19.04
POLAND	19.03	23.57	23.52	25.13
NETHERLANDS	15.81	20.15	19.98	20.95
BELGIUM	14.02	18.36	18.19	19.16
CENTRAL UK	15.36	19.55	19.31	19.88
NORTHERN UK	19.65	23.72	23.44	23.74
SOUTHERN UK	13.39	17.6	17.38	18.03
BELARUS	23.32	27.93	27.94	29.8
UKRAINE	20.83	25.49	25.58	27.87
NORWAY	24.69	28.97	28.76	29.5
SWEDEN	27.97	32.33	32.16	33.08
ICELAND	25.02	28.67	28.25	27.72
FILNAND	30.09	34.56	34.46	35.74
WESTERN RUSSIA	28.52	33.11	33.1	34.87
CENTRAL RUSSIA	55.36	59.99	60.27	63.22
EASTERN RUSSIA	73.25	77.91	77.96	79.1
SOUTHERN RUSSIA	53.63	57.91	58.42	62.43
NORTHERN RUSSIA	58.19	62.55	62.36	62.86
KAZAKHSTAN	36.37	40.87	40.87	41.27
UZBEKISTAN	30.15	34.56	35.01	38.85
TURKMENISTAN	25.71	30.12	30.57	34.41
MONGOLIA	57.03	60.96	61.59	65.99
CENTRAL INDIA	-50.37	-45.76	-45.45	-42.01
NORTHERN INDIA	-43.62	-39.1	-38.72	-35
SOUTHERN INDIA	-56.14	-51.54	-51.5	-49.16
CENTRAL AUSTRALIA	-56.78	-55.67	-54.8	-50.21
WESTERN AUSTRALIA	-52.12	-48.97	-48.23	-43.5
EASTERN AUSTRALIA	-59.83	-60.73	-59.89	-56.16
SOUTHERN AUSTRALIA	-68.73	-68.57	-67.69	-63.33
NORTHERN AUSTRALIA	-45.54	-44.43	-43.55	-39
SOUTHERN SOUTH AMERICA	-58.12	-58.51	-59.38	-63.23
CENTRAL SOUTH AMERICA	-33.62	-32.06	-32.8	-35.39
NORTHERN SOUTH AMERICA	-3.69	-2.33	-3.1	-6.05
MEXICO	-0.36	0.48	-0.34	-3.72
CENTRAL UNITED STATES	12.21	13.85	13.1	10.31
EASTERN UNITED STATES	5.64	8.45	7.85	6.3
CENTRAL CANADA	32.1	34.18	33.46	30.94
EASTERN CANADA	21.51	25.03	24.58	23.89
SOUTHERN CANADA	13.25	16.02	15.42	13.78
NORTHERN CANADA	44.12	46.27	45.56	42.99
SOUTHERN GREENLAND	20.62	24.43	24.05	23.83
CENTRAL GREENLAND	33.22	37.18	36.85	36.79
NORTHERN GREENLAD	40.51	44.54	44.22	44.23
